# Supplementary material for: A double-stranded RNA binding protein enhances drought resistance via protein phase separation in rice
Source: Nat Commun. 2024 Mar 21;15:2514. doi: 10.1038/s41467-024-46754-2 (PMC10957929; doi:10.1038/s41467-024-46754-2)
Supplement: Supplementary file 4 — Supplementary Data 1 [file 41467_2024_46754_MOESM4_ESM.xlsx]

## Sheet: Sheet1
Supplementery Data 1. FPKM of 24 genes in the candidate region under normal and drought conditions
ORF	MSU ID	Normal	Drought	Fold change	annotation
ORF1	LOC_Os09g25060	5.7	5.49	0.963158	WRKY76, expressed
ORF2	LOC_Os09g25070	3.17	3.08	0.971609	WRKY62, expressed
ORF3	LOC_Os09g25080	0	0	0	expressed protein
ORF4	LOC_Os09g25090	10.39	189.69	18.257	CAMK_KIN1/SNF1/Nim1_like.34 - CAMK includes calcium/calmodulin depedent protein kinases, expressed
ORF5	LOC_Os09g25100	10.45	14.53	1.39043	CAMK_KIN1/SNF1/Nim1_like.35 - CAMK includes calcium/calmodulin depedent protein kinases, expressed
ORF6	LOC_Os09g25150	41.09	206.93	5.03602	cinnamoyl-CoA reductase, putative, expressed
ORF7	LOC_Os09g25190	0.82	1.02	1.2439	protein binding protein, putative, expressed
ORF8	LOC_Os09g25200	0.1	0.18	1.8	protein binding protein, putative, expressed
ORF9	LOC_Os09g25210	0	0	0	expressed protein
ORF10	LOC_Os09g25220	0.21	0.86	4.09524	protein binding protein, putative, expressed
ORF11	LOC_Os09g25260	4.84	8.38	1.7314	protein binding protein, putative, expressed
ORF12	LOC_Os09g25290	3.93	3.28	0.834606	methyladenine glycosylase, putative, expressed
ORF13	LOC_Os09g25310	20.02	27.06	1.35165	26S proteasome non-ATPase regulatory subunit 9, putative, expressed
ORF14	LOC_Os09g25314	11.35	15.92	1.40264	cytochrome c oxidase copper chaperone, putative, expressed
ORF15	LOC_Os09g25320	261.57	256.05	0.978897	ubiquitin family protein, putative, expressed
ORF16	LOC_Os09g25330	4.27	6.74	1.57845	BTBN19 - Bric-a-Brac, Tramtrack, Broad Complex BTB domain with non-phototropic hypocotyl 3 NPH3 domain, expressed
ORF17	LOC_Os09g25370	1.06	1.53	1.4434	deoxyhypusine synthase, putative, expressed
ORF18	LOC_Os09g25380	0.07	0.18	2.57143	kinesin motor protein-related, putative, expressed
ORF19	LOC_Os09g25390	0.94	0.08	0.0851064	phospholipase D, putative, expressed
ORF20	LOC_Os09g25400	0	0	0	expressed protein
ORF21	LOC_Os09g25410	17.97	14.14	0.786867	expressed protein
ORF22	LOC_Os09g25420	0.12	0.11	0.916667	ZOS9-06 - C2H2 zinc finger protein, expressed
ORF23	LOC_Os09g25430	0.08	8.28	103.5	ZOS9-07 - C2H2 zinc finger protein, expressed
ORF24	LOC_Os09g25440	0	0	0	ZOS9-08 - C2H2 zinc finger protein, expressed
