# Supplementary material for: A double-stranded RNA binding protein enhances drought resistance via protein phase separation in rice
Source: Nat Commun. 2024 Mar 21;15:2514. doi: 10.1038/s41467-024-46754-2 (PMC10957929; doi:10.1038/s41467-024-46754-2)
Supplement: Supplementary file 5 — Supplementary Data 2 [file 41467_2024_46754_MOESM5_ESM.xlsx]

## Sheet: Sheet1
Supplementery Data 2. The accessions used for DRG9 expression analyze
ID	accessions	SNP1(0823)	SNP2(0824)	SNP3(1066)	SNP4(2981)	Gene expression
						Normal	Drought
C001	Sadu-cho	C	C	C	C	0.07859	0.15494
C003	Gerdeh	C	C	C	C	1.39591	0.697362
C004	Li-Jiang-Xin-Tuan-Hei-Gu	A	A	T	A	0.179973	1.33063
C005	AZUCENA	A	A	T	A	0.483531	1.2848
C007	Shan-Huang_Zhan-2-2	C	C	C	C	0.121742	1.16578
C008	Swarna	C	C	C	C	0	0.739437
C010	CYPRESS	A	A	T	A	0.244004	0.934464
C013	N_22	C	C	C	C	0.061963	0.454808
C014	M202	A	A	T	A	0.030025	2.91555
C015	Dular	C	C	C	C	0.060709	0.129781
C019	Aijiaonante	C	C	C	C	0.213629	3.25651
C022	JinnanteB	C	C	C	C	0.228903	1.47207
C025	Qingsiai16B	C	C	C	C	0.451986	1.44336
C027	Dianrui409B	C	C	C	C	0.22252	0.114215
C029	Huhui628	A	A	T	A	0.287937	0.619345
C030	88B-1	C	C	C	C	0	0.366352
C036	Shufeng101	C	C	C	C	0.026277	0.550757
C038	Sankecui	C	C	C	C	0.259005	1.32221
C041	Taishannuo	C	C	C	C	0.211628	1.65453
C042	Guichao2hao	C	C	C	C	0.223704	0.081005
C044	Teqingxuanhui	C	C	C	C	0.101827	0.313351
C045	Huangsiguizhan	C	C	C	C	0.027194	1.19301
C046	Xiangwanxian3hao	C	C	C	C	0.192809	1.04705
C049	Jinyou1hao	C	C	C	C	0.178431	3.72004
C051	PeiC122	C	C	C	C	0.369282	2.22335
C057	Dandongludao	C	C	C	C	0	0.929962
C065	Hongwan1hao	C	C	C	C	0.51414	1.0896
C066	Liushizao	C	C	C	C	0.199497	1.22661
C069	Dangyu5hao	C	C	C	C	0.10828	3.60726
C072	Nantehao	C	C	C	C	0.239906	1.73108
C073	Esiniu	C	C	C	C	1.1466	1.61318
C074	cunsanli	A	A	T	A	0.126849	3.56912
C076	Benbanggu-1	C	C	C	C	0.120746	1.59183
C078	Qitoubaigu	C	C	C	C	0.174044	0.44649
C083	chikenuo	C	C	C	C	0.26134	1.00384
C084	Haobuka	A	A	T	A	0.094398	1.60458
C086	Fanhaopi	C	C	C	C	0.2156	0.89017
C087	Lixingeng	C	C	C	C	0.273523	1.04064
C089	Tieganwu	C	C	C	C	0.105	2.74426
C090	Sanlicun	C	C	C	C	0.169199	0.76802
C094	Menjiagao1	C	C	C	C	0.182863	0.447501
C096	Jinxibai-1	C	C	C	C	0.1665	0.451426
C097	Jinbaoyin	C	C	C	C	0.350817	2.47814
C098	Hongainuo	C	C	C	C	0.290915	1.46504
C099	WH099	C	C	C	C	0.221867	0.827774
C101	Babaili	C	C	C	C	0.172948	1.89361
C102	Qiyuexian	C	C	C	C	0.605204	0.572326
C103	Yuyannuo-1	C	C	C	C	0.173221	0.454564
C105	WH105	C	C	C	C	0.135906	0.955754
C113	Xiangzaoxian7hao	C	C	C	C	0.080154	0.793038
C114	80B	C	C	C	C	0.876973	1.6314
C115	WH115	C	C	C	C	0.145146	2.46568
C119	Ninghui21	A	A	T	A	0.278816	0.357918
C121	XiangaiB	C	C	C	C	0.053679	0.131306
C123	Taidongludao	A	A	T	A	0.056739	4.07684
C124	menjiading2	C	C	C	C	0.067137	1.62506
C125	Jiefangxian	C	C	C	C	0.230303	0.706813
C131	Xuanenchangtan	C	C	C	C	1.31605	1.1399
C132	Jinzhinuo	C	C	C	C	0.059233	2.45672
C135	Xibaizhan	A	A	T	A	0.270284	4.62427
C136	Zegu	C	C	C	C	0.603002	6.01274
C137	Cungunuo	A	A	T	A	0.127677	1.20559
C138	Lengshuigu	A	A	T	A	0.285626	0.804635
C139	WH139	C	C	C	C	0.512599	5.01518
C143	Qitougu	C	C	C	C	0.086165	0.323757
C145	Zhenshan97B	C	C	C	C	0.082499	1.73418
C146	Nipponbare	A	A	T	A	0.112936	2.47521
C147	Minghui63	C	C	C	C	0.048107	1.49542
C148	9311	C	C	C	C	0.169387	0.94537
C151	Nanjing11	C	C	C	C	0.132153	0.82237
C152	02428	A	A	T	A	0.364978	0.247617
C153	IRAT109	A	A	T	A	0.40876	0.736648
C160	Baoxie-7B	C	C	C	C	0.068601	1.90042
C162	Nanxiongzaoyou	C	C	C	C	0.376229	1.55074
C163	Zaoshuxianghei	C	C	C	C	0.13641	2.03533
C164	IR661-1	C	C	C	C	0.126954	1.39123
C166	Gui630	C	C	C	C	0.12455	0.562535
C169	Taizhongzailai1	C	C	C	C	0.086942	0.28996
C171	Xingguo	C	C	C	C	0.558115	4.1136
C175	Zhengxian232	C	C	C	C	0.056821	0.059343
C176	Chenwan3hao	C	C	C	C	0.028926	0.390046
C178	Aimi	C	C	C	C	0	1.69297
C179	Haobayong1	A	A	T	A	0.067149	0.608985
C181	Feidongtangdao	A	A	T	A	0.193211	2.3351
C183	Leihuozhan	C	C	C	C	1.17252	2.10227
C184	Baikezaohe	C	C	C	C	0.166659	1.47868
C185	Haomake(K)	A	A	T	A	0.12277	1.50351
C186	Sanbangqishiluo	A	A	T	A	0.199159	0.701314
C190	Xiangdao	C	C	C	C	0.412102	2.30549
C191	Younian	C	C	C	C	0.113606	5.77444
C192	Wukezhan	C	C	C	C	0.24372	6.55983
C193	Zhongnong4hao	C	C	C	C	0.249744	0.916648
C194	Minbeiwanxian	C	C	C	C	0.254139	0.929853
C195	Hongmisandan	C	C	C	C	0.345645	0.468314
C197	Maweinian	C	C	C	C	0.084746	5.00224
C198	Zinuo	C	C	C	C	0.146829	1.90716
C199	Beizinuo	C	C	C	C	0.363285	1.404
C200	Biwusheng	C	C	C	C	0.367364	2.84035
C201	Yizhixiang	C	C	C	C	0.052023	7.42285
C202	Xiaobaimi	C	C	C	C	0.452718	3.94923
W001	Mayang_Khang	C	C	C	C	0.431942	1.11866
W002	E_B_Gopher	A	A	T	A	0.071632	1.57006
W003	C_5560	A	A	T	A	0.049054	0.684634
W008	Secano_do_Brazil	A	A	T	A	0.38186	0.567699
W009	BERLIN	C	C	C	C	1.42083	2.21074
W010	Sel._No._388	A	A	T	A	0.907115	0.713174
W014	Red_Khosha_Cerma	C	C	C	C	0.10763	1.46983
W015	Safut_Khosha	C	C	C	C	0.17893	1.8262
W018	UZ_ROSZ_M38	A	A	T	A	0.674957	2.17761
W019	H57-3-1	A	A	T	A	0.114679	1.16405
W022	C_8429	A	A	T	A	0.214287	2.9621
W023	Warrangal_Culture_1252	C	C	C	C	0.236193	1.35841
W024	Padi_Pohon_Batu	C	C	C	C	0	0.943745
W025	NC_1/536	C	C	C	C	0.062045	0.078187
W026	Won_Son_Zo_No._11	C	C	C	C	0.250579	0.968303
W027	Chacareiro_Uruguay	A	A	T	A	0.25753	9.80586
W028	Doble_Carolina	C	C	C	C	0.126996	2.39938
W029	Ai_Chueh_Ta_Pai_Ku	C	C	C	C	0.197929	1.50848
W030	Thang_10	C	C	C	C	0.071113	0.797015
W031	Sipirasikkam	C	C	C	C	1.31091	1.04324
W033	PD_46	C	C	C	C	0.231788	2.12897
W034	PATNAI_6	C	C	C	C	0.096119	0.451627
W035	K8C-263-3	C	C	C	C	0.106487	0.559375
W036	Chun_118-33	C	C	C	C	0.120775	4.60497
W037	Manga_Kely_694	C	C	C	C	0.049599	1.60432
W039	Nam_Dawk_Mai	C	C	C	C	0.350703	1.30485
W040	INIAP_7	C	C	C	C	0.266587	3.85887
W041	Onu_B	A	A	T	A	0.149529	1.81154
W043	Dichroa_Alef_Uslkij	C	C	C	C	0.07394	0.171116
W044	BKN_6987-68-14	C	C	C	C	0.379279	3.73757
W047	Jumli_dhan	C	C	C	C	0.06939	0.921286
W048	N-2703	C	C	C	C	0.758356	0.15066
W049	PHUDUGEY	C	C	C	C	0.053876	0.572181
W050	Ak_Tokhum	C	C	C	C	0.787181	5.96971
W051	RP2151-173-1-8	C	C	C	C	0.128296	2.3343
W055	Ragasu	C	C	C	C	0.556378	6.72605
W058	Kao_Chio_Lin_Chou	C	C	C	C	0.061324	3.49973
W061	Ardito	A	A	T	A	0.111665	2.73805
W062	NANTON_NO._131	A	A	T	A	0.290849	1.1222
W065	R_67	A	A	T	A	0.41548	0.775559
W066	IR_238	C	C	C	C	0	1.90816
W067	Mitak	A	A	T	A	0.100442	0.890294
W068	Gazan	C	C	C	C	0.169602	1.24621
W071	AKP_4	C	C	C	C	0.068555	0.610269
W072	SORNAVARI	C	C	C	C	0.106631	9.27587
W073	IR_2061-214-2-3	C	C	C	C	0.114487	1.20788
W074	TAINUNG_45	C	C	C	C	0.142252	0.985811
W075	Sapundali_Local	C	C	C	C	0.076171	0.728307
W077	79	A	A	T	A	0.356123	2.01441
W078	B805D-MR-16-8-3	C	C	C	C	0.299445	3.01098
W079	A_152	C	C	C	C	0.025466	2.36395
W081	Gasym_Hany	A	A	T	A	0.121995	0.675145
W083	CNTLR80076-44-1-1-1	C	C	C	C	0.036453	0.295365
W084	IR_58614-B-B-8-2	C	C	C	C	0.150088	0.531818
W085	KECHENGNUO_NO._4	C	C	C	C	0.132879	0.954843
W086	4484	C	C	C	C	0.187663	1.32126
W088	CHUNJIANGZAO_NO._1	A	A	T	A	0.561523	2.22184
W089	Egyptian_Wild_Type	C	C	C	C	0.147017	0.893316
W091	Gallawa	C	C	C	C	0.3228	1.23037
W094	Nang_Bang_Bentre	C	C	C	C	0.024767	0.458967
W097	Santhi_990	C	C	C	C	0.043733	0.665953
W100	Spin_Mere	C	C	C	C	0.086249	1.70446
W101	AMANE	C	C	C	C	0.173936	0.664739
W102	Padi_Tarab_Arab	A	A	T	A	0.34207	1.47317
W103	P_35	C	C	C	C	0.029094	1.68417
W104	CAROLINO_164	C	C	C	C	0.033202	0.962116
W105	HKG_98	A	A	T	A	0.233858	1.84622
W106	Daudzai_Field_Mix	C	C	C	C	0.116617	4.1328
W110	Lua_Chua_Chan	A	A	T	A	0.07775	0.753252
W112	ARC_10633	C	C	C	C	0.116652	0.550456
W113	Simpor	A	A	T	A	0.193837	1.58144
W114	Heo_Trang	C	C	C	C	0.04677	0.823581
W115	THAVALU	C	C	C	C	0.163407	1.41545
W116	WC_10253	A	A	T	A	0.290195	0.520742
W118	EMBRAPA_1200	A	A	T	A	0	0.833691
W119	WAB462-10-3-1	A	A	T	A	0.605783	0.77648
W120	Bombilla	C	C	C	C	0.266728	1.35325
W121	TCHAMPA	C	C	C	C	0.040778	1.40816
W122	BHIM_DHAN	A	A	T	A	0.138743	1.03701
W124	Kin_Shan_Zim	C	C	C	C	0.619504	6.26368
W125	Yong_Chal_Byo	A	A	T	A	0.115911	1.49708
W127	Buphopa	A	A	T	A	0.178208	1.33556
W128	TAINO_38	A	A	T	A	0.09561	0.781677
W129	2	A	A	T	A	0.152924	0.340641
W131	IARI_6621	C	C	C	C	0.052437	1.27409
W132	Hsin_Hsing_Pai_Ku	C	C	C	C	0.016158	0.75073
W133	TD_70	C	C	C	C	0.88699	3.77389
W134	Dara	C	C	C	C	0.447921	0.736189
W135	Shimla_Early	A	A	T	A	0.753739	6.89607
W136	LA_PLATA_GENA_F.A.	C	C	C	C	0.066745	2.70491
W137	CM1;_HAIPONG	C	C	C	C	0.195619	0.61001
W138	4595	C	C	C	C	0.141977	2.00307
W140	Ittikulama	C	C	C	C	0.168092	0.107544
W142	DNJ_121	C	C	C	C	0.040212	1.34818
W145	GUYANE_1	C	C	C	C	0.340398	0.956908
W146	10340	C	C	C	C	0.153299	0.082262
W147	BR11	C	C	C	C	0.074715	0.461085
W148	BR24	C	C	C	C	0.165546	1.1217
W149	93072	C	C	C	C	0.074313	0.661625
W150	108S	A	A	T	A	0.27828	0.842162
W151	C418	C	C	C	C	0.02934	2.54255
W155	Gang46B	C	C	C	C	0.067057	1.56582
W157	Huajingxian74	C	C	C	C	0.06942	2.30549
W158	M3122	C	C	C	C	0.109007	1.46606
W159	R644	C	C	C	C	0.104301	2.12958
W161	Y134	C	C	C	C	0.185311	4.99459
W162	Yuanjing7	A	A	T	A	0.056052	0.816573
W163	Yuexiangzhan	C	C	C	C	0.284806	1.33425
W164	Zaoxian14	C	C	C	C	0.277256	0.746857
W166	Zhongyouzao81	C	C	C	C	0.415273	0.798334
W169	IR72	C	C	C	C	0.307502	0.800214
W171	TKM9	C	C	C	C	0	0.684432
W173	Khazar	A	A	T	A	0.524276	0.586212
W174	Gayabyeo	C	C	C	C	0.276884	2.45893
W177	MR185	C	C	C	C	0.584377	2.7376
W178	Manawthukha	C	C	C	C	0.068247	1.17314
W181	Bg94-1	C	C	C	C	0.162858	2.66358
W185	PSB_RC_66	C	C	C	C	0.146696	1.84812
W188	IR66897B	C	C	C	C	0.204294	0.103076
W192	ASD16	A	A	T	A	0.180627	0.653751
W194	F6	C	C	C	C	0.082387	0.28581
W195	452	C	C	C	C	0.248603	0.428682
W197	Ai-Zi-DAO	C	C	C	C	0.234764	0.514228
W198	Babaomi	C	C	C	C	0.083022	5.14857
W199	Diantun502	C	C	C	C	0.687927	2.40308
W200	Heiheaihui	C	C	C	C	0.183829	0.798099
W203	Linjintangdao	C	C	C	C	0.147374	0.345038
W208	Zhongchao123	C	C	C	C	0	0.279543
W212	Bhavani	C	C	C	C	0.428271	1.56132
W213	IR50	C	C	C	C	0.098425	0.768608
W215	Karnal_Local	C	C	C	C	0.152564	1.05667
W218	TB154E-TB-2	C	C	C	C	0.169349	0.699641
W223	At354	C	C	C	C	0.109004	1.4464
W224	BG304	C	C	C	C	0.166976	0.292013
W227	OM1706	C	C	C	C	0.042558	0.438785
W229	X21	C	C	C	C	0.095715	0.343175
W230	X22	C	C	C	C	0.040656	1.68708
W237	Govnd	C	C	C	C	0.128557	0.106122
W238	UPR191-66	C	C	C	C	0.107504	3.05106
W239	ASD18	C	C	C	C	2.12688	3.74516
W240	TGMS29	C	C	C	C	0.025156	1.32734
W243	Dodda	C	C	C	C	0.281716	0.490301
W245	TKM6	C	C	C	C	0.334105	4.65293
W246	RUSTYLATE/Zhong_413	C	C	C	C	0.094513	2.16457
W248	Heimichut	C	C	C	C	0.705289	4.96201
W249	Teksichut	A	A	T	A	0.26264	0.813495
W251	RUBIO	A	A	T	A	0.349175	2.15333
W255	ZIRI	A	A	T	A	0.250451	0.470237
W256	Dacca6	A	A	T	A	0.130405	3.17193
W257	Latisai1	A	A	T	A	0.224185	1.78431
W261	Ginga	A	A	T	A	0.385084	1.28847
W265	La110	C	C	C	C	0.186763	2.7313
W266	Yunjiang35	C	C	C	C	0.032412	3.38201
W267	Yunhui72	A	A	C	C	0.029379	2.93872
W268	Wudadaozhong	C	C	C	C	0.245935	7.34459
W269	IR65600-27-1-2-2	C	C	C	C	0.143878	1.08022
W270	Yetuozai	C	C	C	C	0.228001	0.399536
W271	P59279	C	C	C	C	0.155687	1.43601
W272	Tsao_wan_ching	C	C	C	C	0.117245	2.74935
W273	Anambae_ndanggalasi	A	A	T	A	0.313805	0.951848
W275	Heen_goda_wee	A	A	T	A	0.149103	2.03067
W276	Pathma_wee	C	C	C	C	0.16799	2.09946
W279	Jabor_sail	C	C	C	C	0	0.199207
W281	Sholay	C	C	C	C	0.301731	3.63779
W282	Ma_ba_you_zhan	C	C	C	C	0.084717	1.78155
W284	Paikasa	A	A	T	A	0.406795	0.323116
W285	Uwi	A	A	T	A	0.066454	2.57228
W286	Garia	C	C	C	C	0.107419	0.347591
W287	AUS_449	C	C	C	C	0.329212	0.972472
W293	IR_8	C	C	C	C	0.160144	5.23826
W294	LABELLE	A	A	T	A	0.082577	4.62684
W296	AUS_371	C	C	C	C	0.397893	1.53241
W298	IR_36	C	C	C	C	0.16136	1.04246
W299	JAYA	C	C	C	C	0.014231	2.64008
W301	IR_64	C	C	C	C	0.128619	1.37502
W302	KUNTLAN	A	A	T	A	0.160582	2.41204
W304	CPSLO_17	A	A	T	A	0.071574	2.17201
W306	BASMATI_385	A	A	T	A	0.136274	0.407888
W308	PSBRC82	C	C	C	C	0.552505	3.18207
W309	NSICRC122	C	C	C	C	0.115939	0.659777
W310	BRRI_DHAN_29	C	C	C	C	0.178004	1.27901
W313	OM_2517	C	C	C	C	0.231786	0.735699
W314	BRRI_DHAN_28	C	C	C	C	0.480466	3.11306
W316	NEDA	A	A	T	A	0.027142	5.02851
W318	Qiuqianbai	C	C	C	C	0.086458	1.22588
W320	Wenxiangnuo	C	C	C	C	0.15394	2.14893
W321	Laozaogu	C	C	C	C	0.124162	1.46581
W322	Lengshuinuo	C	C	C	C	0.171758	0.692867
W325	Guantuibaihe	C	C	C	C	0.157739	3.58239
W326	Haolvguangnian	A	A	T	A	0.031752	0.805258
W328	Sibeitichao6	A	A	T	A	0.19415	6.60005
W329	GPNO_5055	A	A	T	A	0.133472	2.32712
W330	ASWINA_330	C	C	C	C	0.301963	2.62283
