# Supplementary material for: A double-stranded RNA binding protein enhances drought resistance via protein phase separation in rice
Source: Nat Commun. 2024 Mar 21;15:2514. doi: 10.1038/s41467-024-46754-2 (PMC10957929; doi:10.1038/s41467-024-46754-2)
Supplement: Supplementary file 6 — Supplementary Data 3 [file 41467_2024_46754_MOESM6_ESM.xlsx]

## Sheet: Sheet1
Supplementery Data 3 . List of DRG9 binding transcripts from RIP-seq (Benjanmini & Hochberg (BH) for multiple comparisons for the RIP-Seq data, padj is shown)
gene_id	log2FoldChange	padj	Description
LOC_Os07g25430	9.79051	0.0011235	photosystem I reaction center subunit IV A, chloroplast precursor, putative, expressed
LOC_Os10g41838	8.73721	9.02053e-08	F-box protein interaction domain containing protein, expressed
LOC_Os09g25430	8.45623	8.22932e-79	ZOS9-07 - C2H2 zinc finger protein, expressed
LOC_Os07g04160	8.1758	1.15291e-06	peptidyl-prolyl cis-trans isomerase, FKBP-type, putative, expressed
LOC_Os07g41050	8.1205	1.50873e-06	NAD dependent epimerase/dehydratase family protein, putative, expressed
LOC_Os01g35330	8.02706	2.13288e-06	circumsporozoite protein precursor, putative, expressed
LOC_Os03g02470	7.8256	5.35572e-06	expressed protein
LOC_Os03g18779	7.38194	3.28852e-05	expressed protein
LOC_Os07g06834	7.16668	8.21848e-05	expressed protein
LOC_Os10g02880	7.1643	8.86451e-05	O-methyltransferase, putative, expressed
LOC_Os02g52730	7.11104	9.98139e-05	ferredoxin--nitrite reductase, putative, expressed
LOC_Os09g31140	7.10859	0.000107016	ZOS9-16 - C2H2 zinc finger protein, expressed
LOC_Os06g39110	7.07372	0.000171662	expressed protein
LOC_Os06g43370	7.0005	0.00014878	cytochrome P450, putative, expressed
LOC_Os05g50390	6.74308	0.000783152	expressed protein
LOC_Os12g35590	6.72257	0.000407066	expressed protein
LOC_Os02g21260	6.66387	0.000125778	OsFBL8 - F-box domain and LRR containing protein, expressed
LOC_Os09g34214	6.65401	0.000129317	UDP-glucoronosyl and UDP-glucosyl transferase domain containing protein, expressed
LOC_Os03g48050	6.63976	0.000550786	RNA methyltransferase, TrmH family protein, putative, expressed
LOC_Os05g04000	6.63303	0.000634095	expressed protein
LOC_Os03g51330	6.55883	0.000727198	GRAS family transcription factor domain containing protein, expressed
LOC_Os12g40470	6.45953	0.000216771	DC1 domain-containing protein, putative, expressed
LOC_Os03g43100	6.28465	0.00186096	expressed protein
LOC_Os02g17930	6.26276	0.00270175	expressed protein
LOC_Os05g37600	6.05315	0.00385391	glycerol-3-phosphate acyltransferase, putative, expressed
LOC_Os06g47640	6.00755	7.9678e-13	OsCML29 - Calmodulin-related calcium sensor protein, expressed
LOC_Os08g26820	5.94063	0.00571795	plant protein of unknown function domain containing protein, expressed
LOC_Os03g18340	5.9352	0.00549245	transcription factor like protein, putative, expressed
LOC_Os03g42760	5.9352	0.00549245	zinc finger protein-related, putative, expressed
LOC_Os12g10330	5.92985	0.00555196	NB-ARC domain containing protein, expressed
LOC_Os05g04570	5.89444	0.00136474	F-box family protein, putative, expressed
LOC_Os04g11390	5.77879	0.00180259	expressed protein
LOC_Os03g02750	5.75405	1.63489e-19	OsSub25 - Putative Subtilisin homologue, expressed
LOC_Os01g15250	5.55654	0.00330104	expressed protein
LOC_Os09g38090	5.49537	9.36976e-59	expressed protein
LOC_Os03g37984	5.44002	3.33162e-19	amino acid permease family protein, putative, expressed
LOC_Os11g07020	5.36112	2.02661e-72	fructose-bisphospate aldolase isozyme, putative, expressed
LOC_Os07g30690	5.35089	0.0056373	indole-3-acetate beta-glucosyltransferase, putative, expressed
LOC_Os03g20560	5.34819	4.19548e-05	biotin--protein ligase, putative, expressed
LOC_Os01g08810	5.29304	1.777e-15	cytochrome P450, putative, expressed
LOC_Os06g46995	5.27531	0.00699496	armadillo/beta-catenin repeat family protein, putative, expressed
LOC_Os02g04260	5.2753	0.00687403	expressed protein
LOC_Os06g42720	5.27479	1.76494e-96	amino acid transporter, putative, expressed
LOC_Os11g47970	5.25011	3.27958e-55	AAA-type ATPase family protein, putative, expressed
LOC_Os02g39910	5.23282	8.14108e-05	B4-BTB1 - Bric-a-Brac, Tramtrack, Broad Complex BTB domain with B4 subfamily conserved sequence, expressed
LOC_Os03g48780	5.22845	1.01599e-08	Cupin domain containing protein, expressed
LOC_Os02g07050	5.20842	0.00851659	pentatricopeptide, putative, expressed
LOC_Os02g09250	5.20512	0.00853483	cytochrome P450 71D10, putative, expressed
LOC_Os12g37780	5.19552	0.00841771	tetratricopeptide repeat domain containing protein, expressed
LOC_Os03g45920	5.17302	9.8019e-07	tubulin/FtsZ domain containing protein, putative, expressed
LOC_Os12g42390	5.14881	2.62789e-27	expressed protein
LOC_Os07g30760	5.14665	0.000153306	UDP-glucoronosyl and UDP-glucosyl transferase domain containing protein, expressed
LOC_Os01g07240	5.11445	0.0103773	expressed protein
LOC_Os01g19270	5.11101	0.0108404	expressed protein
LOC_Os03g41080	5.09675	3.07529e-53	seed maturation protein PM23, putative, expressed
LOC_Os04g38400	5.07245	0.000198792	ethylene-insensitive 3, putative, expressed
LOC_Os02g35840	5.06699	0.000194704	expressed protein
LOC_Os04g46880	5.04243	1.20165e-68	transporter, major facilitator family, putative, expressed
LOC_Os07g38400	5.03242	0.000220992	transporter family protein, putative, expressed
LOC_Os05g30490	5.02855	0.0126482	harpin-induced protein 1 domain containing protein, expressed
LOC_Os06g49350	5.02517	0.000217126	retrotransposon protein, putative, unclassified, expressed
LOC_Os05g32440	4.98381	0.000279585	expressed protein
LOC_Os12g38880	4.97816	1.3707e-07	tetratricopeptide-like helical, putative, expressed
LOC_Os12g18374	4.96314	1.70813e-33	NB-ARC domain containing protein, expressed
LOC_Os11g43140	4.93559	0.000378538	expressed protein
LOC_Os05g04510	4.92251	6.8009e-75	S-adenosylmethionine synthetase, putative, expressed
LOC_Os03g08050	4.871	1.50363e-96	elongation factor Tu, putative, expressed
LOC_Os11g10870	4.84501	1.47386e-05	dirigent, putative, expressed
LOC_Os07g37420	4.84375	0.0193014	versicolorin reductase, putative, expressed
LOC_Os12g25700	4.82242	2.09312e-10	UDP-glucose 6-dehydrogenase, putative, expressed
LOC_Os01g55660	4.7908	0.000661149	retrotransposon protein, putative, Ty1-copia subclass, expressed
LOC_Os11g29680	4.73107	0.000916329	expressed protein
LOC_Os04g52830	4.72649	0.0243448	OsFBK15 - F-box domain and kelch repeat containing protein, expressed
LOC_Os05g09740	4.72624	0.0250118	HAD superfamily phosphatase, putative, expressed
LOC_Os06g14260	4.72624	0.0250118	lectin-like receptor kinase, putative, expressed
LOC_Os12g42884	4.71079	5.72169e-136	5-methyltetrahydropteroyltriglutamate--homocysteine methyltransferase, putative, expressed
LOC_Os05g49370	4.69582	9.03197e-10	DUF1645 domain containing protein, putative, expressed
LOC_Os09g25810	4.68157	2.64461e-31	nodulin, putative, expressed
LOC_Os03g56400	4.671	0.00103312	pentatricopeptide, putative, expressed
LOC_Os09g30412	4.65107	4.40533e-136	heat shock protein, putative, expressed
LOC_Os08g43810	4.62721	0.0319325	carrier, putative, expressed
LOC_Os01g69010	4.62225	0.030931	MATE efflux protein, putative, expressed
LOC_Os09g24990	4.62144	3.96268e-22	CAF1 family ribonuclease containing protein, putative, expressed
LOC_Os03g08020	4.61902	1.18146e-60	elongation factor Tu, putative, expressed
LOC_Os02g06190	4.61777	0.0310173	phytosulfokine receptor precursor, putative, expressed
LOC_Os08g37840	4.61553	0.00128472	phosphate-induced protein 1 conserved region domain containing protein, expressed
LOC_Os11g05980	4.61304	0.030831	tetratricopeptide-like helical, putative, expressed
LOC_Os09g30418	4.61147	6.78183e-10	heat shock protein, putative, expressed
LOC_Os02g18430	4.6079	0.0327471	AGC_PVPK_like_kin82y.5 - ACG kinases include homologs to PKA, PKG and PKC, expressed
LOC_Os02g35740	4.60288	0.0351969	expressed protein
LOC_Os06g46434	4.56571	8.99914e-05	cytochrome c biogenesis protein ccsA, putative, expressed
LOC_Os01g40480	4.56286	1.66901e-104	anthranilate phosphoribosyltransferase, putative, expressed
LOC_Os04g33370	4.55535	0.00164521	cytochrome P450, putative, expressed
LOC_Os08g06190	4.54284	0.0020159	berberine and berberine like domain containing protein, expressed
LOC_Os06g38940	4.53461	8.43981e-05	RMD5 homolog A, putative, expressed
LOC_Os03g11910	4.52617	1.68155e-10	DnaK family protein, putative, expressed
LOC_Os06g40240	4.50038	0.0422581	retrotransposon protein, putative, unclassified, expressed
LOC_Os07g29760	4.50038	0.0422581	cysteine proteinase A494 precursor, putative, expressed
LOC_Os09g36290	4.49599	0.000119154	Ser/Thr protein phosphatase family protein, putative, expressed
LOC_Os09g10690	4.49507	0.0401827	expressed protein
LOC_Os02g16000	4.49178	2.03732e-16	E1-BTB1 - Bric-a-Brac, Tramtrack, and Broad Complex domain with E1 subfamily conserved sequence, expressed
LOC_Os03g55350	4.48953	1.46852e-33	OsSub31 - Putative Subtilisin homologue, expressed
LOC_Os03g61900	4.48948	0.0395718	expressed protein
LOC_Os10g41250	4.48932	3.3685e-07	glycoprotein, putative, expressed
LOC_Os03g03460	4.48519	3.38295e-07	erythronate-4-phosphate dehydrogenase, putative, expressed
LOC_Os06g02780	4.48447	2.39892e-24	aspartic protease, putative, expressed
LOC_Os02g05620	4.47938	0.0411028	ATEXO70G1, putative, expressed
LOC_Os07g10850	4.47319	0.0489032	retrotransposon protein, putative, unclassified, expressed
LOC_Os05g10625	4.45084	0.000149319	expressed protein
LOC_Os07g44410	4.42742	3.50153e-52	WD40-like Beta Propeller Repeat family protein, expressed
LOC_Os07g49360	4.41885	3.85525e-06	peroxidase precursor, putative, expressed
LOC_Os01g56380	4.40852	1.74367e-39	decarboxylase, putative, expressed
LOC_Os08g45010	4.4082	1.31439e-65	ABC transporter, ATP-binding protein, putative, expressed
LOC_Os10g37110	4.39965	4.8682e-51	transposon protein, putative, unclassified, expressed
LOC_Os10g25780	4.37588	3.62383e-09	FAD-linked oxidoreductase protein, putative, expressed
LOC_Os04g42090	4.35719	1.17588e-29	CPuORF7 - conserved peptide uORF-containing transcript, expressed
LOC_Os03g16150	4.35531	0.00361021	mannose-1-phosphate guanyltransferase, putative, expressed
LOC_Os06g30640	4.35267	0.000248808	cytochrome P450, putative, expressed
LOC_Os06g41010	4.34619	1.54431e-80	zinc finger A20 and AN1 domain-containing stress-associated protein, putative, expressed
LOC_Os07g02250	4.34425	0.00411835	expressed protein
LOC_Os07g09150	4.33194	3.70533e-49	expressed protein
LOC_Os02g49680	4.31817	5.56067e-16	arsenate reductase, putative, expressed
LOC_Os01g22010	4.30249	4.24877e-37	S-adenosylmethionine synthetase, putative, expressed
LOC_Os07g06600	4.2965	3.43665e-12	glutaredoxin, putative, expressed
LOC_Os11g06150	4.28551	0.00527753	basic proline-rich protein precursor, putative, expressed
LOC_Os10g05780	4.28295	0.00479478	POT domain containing peptide transporter, putative, expressed
LOC_Os01g18860	4.28247	0.00529876	S-adenosylmethionine synthetase, putative, expressed
LOC_Os05g11810	4.25894	2.58733e-52	gibberellin 2-beta-dioxygenase 1, putative, expressed
LOC_Os12g42380	4.25694	3.91562e-30	expressed protein
LOC_Os11g37670	4.25551	1.64798e-19	expressed protein
LOC_Os05g06350	4.24206	2.76941e-80	importin subunit alpha, putative, expressed
LOC_Os03g53490	4.24094	1.52036e-09	PPR repeat containing protein, expressed
LOC_Os07g44790	4.24017	1.3874e-09	transport protein particle component, Bet3, domain containing protein, expressed
LOC_Os04g50216	4.23492	1.92324e-20	SNARE associated Golgi protein, putative, expressed
LOC_Os03g51600	4.22782	7.63551e-120	tubulin/FtsZ domain containing protein, putative, expressed
LOC_Os04g36720	4.21762	3.7023e-40	ferric-chelate reductase, putative, expressed
LOC_Os11g02369	4.21541	4.78362e-27	LTPL7 - Protease inhibitor/seed storage/LTP family protein precursor, expressed
LOC_Os01g43430	4.20654	5.58745e-05	expressed protein
LOC_Os04g37630	4.19968	0.00056946	mitochondrial carrier protein, putative, expressed
LOC_Os10g36170	4.19472	0.0070144	LTPL160 - Protease inhibitor/seed storage/LTP family protein precursor, expressed
LOC_Os03g19200	4.19342	8.81404e-06	DNAJ heat shock N-terminal domain-containing protein, putative, expressed
LOC_Os10g34480	4.19008	1.07768e-21	cytochrome P450, putative, expressed
LOC_Os06g48750	4.16895	7.9627e-60	DEAD-box ATP-dependent RNA helicase, putative, expressed
LOC_Os09g26960	4.16084	7.78879e-13	cytochrome P450, putative, expressed
LOC_Os10g35720	4.16065	4.73494e-14	OsGrx_S17 - glutaredoxin subgroup II, expressed
LOC_Os08g33440	4.1479	0.000754811	2-oxo acid dehydrogenases acyltransferase domain containing protein, expressed
LOC_Os05g49350	4.14425	0.00103697	DUF1645 domain containing protein, putative, expressed
LOC_Os01g40680	4.12921	0.00941017	pentatricopeptide, putative, expressed
LOC_Os06g04070	4.11528	1.37981e-100	pyridoxal-dependent decarboxylase protein, putative, expressed
LOC_Os11g47760	4.11106	7.78624e-50	DnaK family protein, putative, expressed
LOC_Os01g52340	4.10959	0.00908411	NB-ARC domain containing protein, expressed
LOC_Os11g43900	4.10789	9.42842e-45	translationally-controlled tumor protein, putative, expressed
LOC_Os03g27120	4.0797	1.78263e-77	ICE-like protease p20 domain containing protein, putative, expressed
LOC_Os01g20030	4.07953	0.00135791	expressed protein
LOC_Os07g39350	4.0765	9.72783e-101	transporter family protein, putative, expressed
LOC_Os11g24060	4.07579	0.00011369	permease domain containing protein, putative, expressed
LOC_Os02g25900	4.07486	4.69837e-62	pollen signalling protein with adenylyl cyclase activity, putative, expressed
LOC_Os03g60090	4.06586	7.02167e-35	methylenetetrahydrofolate reductase, putative, expressed
LOC_Os03g02420	4.05114	3.98935e-10	KH domain containing protein, putative, expressed
LOC_Os04g48530	4.04521	4.2131e-08	C4-dicarboxylate transporter/malic acid transport protein domain containing protein, expressed
LOC_Os04g42250	4.04095	6.2458e-105	transferase family protein, putative, expressed
LOC_Os03g08010	4.03318	4.46688e-51	elongation factor Tu, putative, expressed
LOC_Os08g36040	4.02702	0.0110345	plant viral response family protein, putative, expressed
LOC_Os11g12740	4.026	6.51327e-12	peptide transporter PTR2, putative, expressed
LOC_Os02g47880	4.01062	1.38163e-15	tetratricopeptide repeat domain containing protein, expressed
LOC_Os01g47610	4.00944	4.80361e-07	lipase class 3 family protein, putative, expressed
LOC_Os12g33120	4.00268	3.9285e-06	expressed protein
LOC_Os09g36520	3.99874	1.54026e-70	ki1 protein, putative, expressed
LOC_Os04g31070	3.99853	1.03627e-31	acyl-desaturase, chloroplast precursor, putative, expressed
LOC_Os09g31970	3.99571	9.21227e-58	3-hydroxy-3-methylglutaryl-coenzyme A reductase, putative, expressed
LOC_Os01g04730	3.9863	9.9327e-20	ribosomal protein L24, putative, expressed
LOC_Os01g23850	3.98297	0.0024291	transposon protein, putative, CACTA, En/Spm sub-class, expressed
LOC_Os06g35160	3.98248	3.65466e-86	CAMK_KIN1/SNF1/Nim1_like.26 - CAMK includes calcium/calmodulin depedent protein kinases, expressed
LOC_Os06g36170	3.97748	0.00195617	initiator tRNA phosphoribosyl transferase family protein, putative, expressed
LOC_Os01g34790	3.96484	1.68349e-06	expressed protein
LOC_Os02g48560	3.95589	2.03704e-91	fatty acid desaturase, putative, expressed
LOC_Os10g07340	3.95577	0.0026203	expressed protein
LOC_Os11g31590	3.94919	4.1168e-05	armadillo, putative, expressed
LOC_Os03g40830	3.94498	2.18621e-60	OsSub30 - Putative Subtilisin homologue, expressed
LOC_Os01g04370	3.93555	0.0145738	hsp20/alpha crystallin family protein, putative, expressed
LOC_Os10g02480	3.93263	1.59834e-06	oxidoreductase, aldo/keto reductase family protein, putative, expressed
LOC_Os05g23720	3.93217	5.00443e-16	mitochondrial carrier protein, putative, expressed
LOC_Os04g45990	3.93036	0.000331722	histone-lysine N-methyltransferase, putative, expressed
LOC_Os12g37510	3.92709	7.92793e-12	UDP-glucoronosyl and UDP-glucosyl transferase domain containing protein, expressed
LOC_Os02g15930	3.92501	1.04446e-18	expressed protein
LOC_Os06g47350	3.92261	2.38326e-39	RNA polymerase I specific transcription initiation factor RRN3 family protein, putative, expressed
LOC_Os05g34700	3.9106	0.00277631	GDSL-like lipase/acylhydrolase, putative, expressed
LOC_Os03g52010	3.90754	2.13878e-16	lecithin cholesterol acyltransferase, putative, expressed
LOC_Os05g33940	3.90748	1.14005e-24	alpha/beta hydrolase fold, putative, expressed
LOC_Os03g08360	3.90727	4.73421e-38	3-ketoacyl-CoA synthase 10, putative, expressed
LOC_Os12g05980	3.89805	0.00312885	DUF584 domain containing protein, putative, expressed
LOC_Os05g48650	3.89744	2.92739e-27	transcription factor HBP-1b, putative, expressed
LOC_Os11g14220	3.893	5.57547e-86	tubulin/FtsZ domain containing protein, putative, expressed
LOC_Os01g14950	3.88313	9.50879e-55	importin subunit alpha, putative, expressed
LOC_Os07g47260	3.87599	2.48603e-06	H-BTB7 - Bric-a-Brac, Tramtrack, Broad Complex BTB domain with H family conserved sequence, expressed
LOC_Os08g05620	3.85496	3.55695e-31	cytochrome P450, putative, expressed
LOC_Os04g58800	3.84643	0.00411835	ubiquitin-conjugating enzyme, putative, expressed
LOC_Os03g18420	3.83903	0.0231863	CHCH domain containing protein, expressed
LOC_Os01g60600	3.83786	0.0192784	WRKY108, expressed
LOC_Os01g74300	3.83786	0.0192784	metallothionein, putative, expressed
LOC_Os04g36040	3.8352	2.98179e-07	peptide transporter PTR2, putative, expressed
LOC_Os07g39800	3.83164	0.00341375	transcription repressor HOTR, putative, expressed
LOC_Os04g37740	3.82969	0.000638648	zinc finger, C3HC4 type domain containing protein, expressed
LOC_Os04g56240	3.82744	5.71401e-16	lipase, putative, expressed
LOC_Os01g27050	3.82553	0.0228486	flavin-containing monooxygenase family protein, putative, expressed
LOC_Os02g15880	3.82553	0.0228486	CPuORF16 - conserved peptide uORF-containing transcript, expressed
LOC_Os02g48184	3.82379	8.32839e-25	expressed protein
LOC_Os12g05180	3.82243	0.0237904	avr9/Cf-9 rapidly elicited protein, putative, expressed
LOC_Os05g35010	3.81016	4.24929e-31	cytochrome P450, putative, expressed
LOC_Os03g16920	3.8017	1.93825e-58	DnaK family protein, putative, expressed
LOC_Os01g63930	3.79849	7.54279e-32	cytochrome P450, putative, expressed
LOC_Os12g25690	3.79386	2.56474e-08	UDP-glucose 6-dehydrogenase, putative, expressed
LOC_Os04g33360	3.7911	7.64446e-10	gibberellin 2-beta-dioxygenase 7, putative, expressed
LOC_Os03g27230	3.78681	1.62394e-82	phospho-2-dehydro-3-deoxyheptonate aldolase, chloroplast precursor, putative, expressed
LOC_Os02g10600	3.78304	2.9338e-50	OsFBA1 - F-box and FBA domain containing protein, expressed
LOC_Os10g29470	3.77572	7.84805e-13	dehydrogenase, putative, expressed
LOC_Os05g41060	3.76896	2.93604e-66	ADP-ribosylation factor, putative, expressed
LOC_Os02g30630	3.76295	2.91321e-74	thiamine pyrophosphate enzyme, C-terminal TPP binding domain containing protein, expressed
LOC_Os07g43720	3.75963	7.38875e-07	DCN1, putative, expressed
LOC_Os04g23140	3.74698	5.28525e-32	expressed protein
LOC_Os06g45060	3.7455	2.14681e-11	expressed protein
LOC_Os05g05020	3.74497	0.0298271	expressed protein
LOC_Os02g39630	3.73922	1.36339e-14	iron-stress related protein, putative, expressed
LOC_Os07g03910	3.73447	0.00103362	transporter, major facilitator superfamily domain containing protein, expressed
LOC_Os06g16160	3.73021	0.0302791	expressed protein
LOC_Os01g16950	3.7293	1.07412e-16	zinc finger, C3HC4 type domain containing protein, expressed
LOC_Os03g14900	3.72764	1.94888e-21	NB-ARC/LRR disease resistance protein, putative, expressed
LOC_Os05g23250	3.72065	0.00123713	Leucine Rich Repeat family protein, expressed
LOC_Os08g05910	3.71529	1.0544e-95	peptide transporter PTR2, putative, expressed
LOC_Os01g21310	3.70053	0.0445157	expressed protein
LOC_Os01g12420	3.69727	0.00597434	receptor-like protein kinase, putative, expressed
LOC_Os01g06460	3.69289	4.90521e-05	uncharacterized Cys-rich domain containing protein, putative, expressed
LOC_Os01g15010	3.69132	1.7347e-07	miro, putative, expressed
LOC_Os12g33610	3.69125	1.79831e-09	phenylalanine ammonia-lyase, putative, expressed
LOC_Os04g42600	3.68481	4.14543e-35	polyadenylate-binding protein, putative, expressed
LOC_Os12g17600	3.677	5.06497e-77	ribulose bisphosphate carboxylase small chain, chloroplast precursor, putative, expressed
LOC_Os06g02930	3.67412	0.00975452	expressed protein
LOC_Os07g38800	3.66961	0.00144749	lectin-like receptor kinase, putative, expressed
LOC_Os12g42876	3.66876	8.49397e-83	5-methyltetrahydropteroyltriglutamate--homocysteine methyltransferase, putative, expressed
LOC_Os09g02700	3.66512	1.14461e-102	polyadenylate-binding protein, putative, expressed
LOC_Os08g41520	3.66107	0.000109891	zinc finger, C3HC4 type domain containing protein, expressed
LOC_Os07g34589	3.65791	3.70006e-80	translation initiation factor SUI1, putative, expressed
LOC_Os06g11130	3.65635	6.61609e-12	gibberellin receptor GID1L2, putative, expressed
LOC_Os08g01370	3.65514	1.52108e-05	expressed protein
LOC_Os11g40510	3.65442	5.55792e-93	RNA recognition motif containing protein, putative, expressed
LOC_Os06g43660	3.65382	9.72783e-101	inorganic H+ pyrophosphatase, putative, expressed
LOC_Os01g10890	3.6503	8.66838e-10	CAMK_KIN1/SNF1/Nim1_like.8 - CAMK includes calcium/calmodulin depedent protein kinases, expressed
LOC_Os02g10120	3.64664	5.06708e-21	lipoxygenase, putative, expressed
LOC_Os03g10700	3.6447	3.58531e-67	expressed protein
LOC_Os05g22614	3.6245	6.29445e-09	PTAC16, putative, expressed
LOC_Os04g39660	3.62393	6.74468e-28	OsFBDUF22 - F-box and DUF domain containing protein, expressed
LOC_Os08g09610	3.62126	3.1375e-05	expressed protein
LOC_Os03g52630	3.62086	5.2827e-35	endoglucanase, putative, expressed
LOC_Os09g32984	3.61877	0.00226788	auxin responsive protein, putative, expressed
LOC_Os07g30620	3.61717	0.0418986	cytokinin-O-glucosyltransferase 2, putative, expressed
LOC_Os02g54980	3.61408	3.58491e-68	pheophorbide a oxygenase, chloroplast precursor, putative, expressed
LOC_Os03g58180	3.61253	0.0399311	basic proline-rich protein precursor, putative, expressed
LOC_Os01g67820	3.61083	0.0357981	exo70 exocyst complex subunit domain containing protein, expressed
LOC_Os08g42350	3.60858	0.000128704	nodulin MtN3 family protein, putative, expressed
LOC_Os05g42100	3.60694	0.00210267	expressed protein
LOC_Os08g44520	3.59992	5.03532e-09	peptidyl-prolyl cis-trans isomerase, putative, expressed
LOC_Os06g41090	3.59181	2.24606e-20	anthranilate phosphoribosyltransferase, putative, expressed
LOC_Os10g33550	3.58667	2.918e-05	alcohol oxidase-related, putative, expressed
LOC_Os06g48590	3.58598	7.46926e-06	CGMC_MAPKCMGC_2_SLT2y_ERK.2 - CGMC includes CDA, MAPK, GSK3, and CLKC kinases, expressed
LOC_Os02g54720	3.58415	2.65672e-11	expressed protein
LOC_Os08g37040	3.56988	0.000127858	gibberellin receptor GID1L2, putative, expressed
LOC_Os10g30540	3.56745	1.13429e-07	lectin-like receptor kinase, putative, expressed
LOC_Os10g39430	3.56221	8.18839e-39	expressed protein
LOC_Os02g10550	3.5591	0.00263214	expressed protein
LOC_Os01g03950	3.5591	8.7954e-37	glycosyl hydrolase, family 31, putative, expressed
LOC_Os03g54084	3.55709	1.33341e-92	phytochrome C, putative, expressed
LOC_Os01g68300	3.55641	1.97646e-06	expressed protein
LOC_Os11g32650	3.55238	5.37847e-57	chalcone synthase, putative, expressed
LOC_Os02g52210	3.5446	1.34497e-49	zinc finger, C3HC4 type domain containing protein, expressed
LOC_Os04g01990	3.54297	0.0138595	pentatricopeptide domain containing protein, putative, expressed
LOC_Os12g39180	3.54271	0.00341558	natural resistance-associated macrophage protein, putative, expressed
LOC_Os05g02150	3.54048	0.0113385	expressed protein
LOC_Os05g33900	3.53895	2.75592e-06	auxin-induced protein 5NG4, putative, expressed
LOC_Os02g09750	3.53094	1.13421e-45	lycopene beta cyclase, chloroplast precursor, putative, expressed
LOC_Os06g40360	3.53045	3.72839e-43	OsFBL30 - F-box domain and LRR containing protein, expressed
LOC_Os09g34320	3.52985	2.35884e-06	expressed protein
LOC_Os09g30414	3.52551	0.0116295	aspartic proteinase nepenthesin-2 precursor, putative, expressed
LOC_Os12g12360	3.52188	1.47173e-58	transposon protein, putative, Mutator sub-class, expressed
LOC_Os12g43100	3.52043	0.000854892	deoxyhypusine hydroxylase, putative, expressed
LOC_Os09g07460	3.51713	0.00106968	kelch repeat protein, putative, expressed
LOC_Os04g57300	3.51558	1.67613e-86	phosphatidylinositol 3- and 4-kinase family protein, putative, expressed
LOC_Os01g58580	3.51513	0.000982958	ICE-like protease p20 domain containing protein, putative, expressed
LOC_Os03g41390	3.50463	9.4511e-05	ZOS3-15 - C2H2 zinc finger protein, expressed
LOC_Os02g48470	3.50383	5.02147e-05	expressed protein
LOC_Os11g05380	3.50189	1.50987e-05	cytochrome P450, putative, expressed
LOC_Os02g26210	3.50141	0.00510074	flowering promoting factor-like 1, putative, expressed
LOC_Os05g02240	3.49965	3.36288e-13	ATCHX20, putative, expressed
LOC_Os08g39730	3.49836	0.0295053	cytochrome P450, putative, expressed
LOC_Os01g45360	3.49345	1.3098e-23	membrane associated DUF588 domain containing protein, putative, expressed
LOC_Os02g10700	3.49218	1.37235e-88	OsFBL7 - F-box domain and LRR containing protein, expressed
LOC_Os01g57250	3.49185	2.90682e-21	expressed protein
LOC_Os04g39570	3.48853	0.00369113	WRKY35, expressed
LOC_Os12g03880	3.48741	0.0481875	60S acidic ribosomal protein P0, putative, expressed
LOC_Os05g41670	3.48741	0.0481875	ICE-like protease p20 domain containing protein, putative, expressed
LOC_Os10g33210	3.48654	3.72095e-31	peptide transporter PTR3-A, putative, expressed
LOC_Os11g13570	3.48186	9.09397e-28	gibberellin receptor GID1L2, putative, expressed
LOC_Os05g28510	3.47859	3.31456e-07	importin subunit beta, putative, expressed
LOC_Os08g01150	3.47713	3.91153e-33	DTA2, putative, expressed
LOC_Os08g04780	3.47606	2.30664e-24	amine oxidase, putative, expressed
LOC_Os12g34850	3.4654	2.51763e-06	Fibronectin type III domain containing protein, expressed
LOC_Os01g14970	3.4631	0.0194091	expressed protein
LOC_Os09g30486	3.46172	0.0198291	fasciclin domain containing protein, expressed
LOC_Os05g39260	3.45958	0.00126099	zinc finger, C3HC4 type domain containing protein, expressed
LOC_Os03g51550	3.45524	0.0159779	WD repeat-containing protein 5, putative, expressed
LOC_Os03g05870	3.45367	1.95428e-14	Fe-S metabolism associated domain containing protein, expressed
LOC_Os01g73940	3.44811	0.0150468	expressed protein
LOC_Os08g35470	3.44724	1.57756e-10	exo70 exocyst complex subunit, putative, expressed
LOC_Os03g09880	3.43757	0.0179243	AIR12, putative, expressed
LOC_Os09g34920	3.43582	0.0164716	glycosyl hydrolase family 29, putative, expressed
LOC_Os06g06780	3.43156	2.21349e-06	harpin-induced protein, putative, expressed
LOC_Os05g41610	3.42961	2.22609e-39	glycosyl hydrolases family 17, putative, expressed
LOC_Os08g29720	3.428	1.92694e-21	mitochondrial carrier protein, putative, expressed
LOC_Os03g57790	3.42528	3.23008e-16	ubiquitin-conjugating enzyme, putative, expressed
LOC_Os12g38210	3.42476	1.48526e-25	spotted leaf 11, putative, expressed
LOC_Os05g02070	3.4243	5.78202e-13	expressed protein
LOC_Os10g32990	3.42353	0.000131775	receptor-like protein kinase 2 precursor, putative, expressed
LOC_Os03g60920	3.42213	2.77517e-05	Methyltransferase small domain containing protein, expressed
LOC_Os08g09110	3.42126	9.58129e-32	NB-ARC domain containing protein, expressed
LOC_Os07g34520	3.41394	6.52606e-95	isocitrate lyase, putative, expressed
LOC_Os09g29890	3.41202	6.85715e-22	phosphatidylinositol 3- and 4-kinase family protein, putative, expressed
LOC_Os10g33170	3.41008	4.26165e-29	POT domain containing peptide transporter, putative, expressed
LOC_Os05g47650	3.38954	0.000137621	B3 DNA binding domain containing protein, expressed
LOC_Os06g04280	3.38936	1.06931e-28	3-phosphoshikimate 1-carboxyvinyltransferase, chloroplast precursor, putative, expressed
LOC_Os01g65080	3.38643	1.43991e-41	ZOS1-18 - C2H2 zinc finger protein, expressed
LOC_Os01g02880	3.38624	1.66364e-05	fructose-bisphospate aldolase isozyme, putative, expressed
LOC_Os03g44620	3.38582	6.62499e-72	chaperone protein dnaJ, putative, expressed
LOC_Os01g55100	3.37505	1.86118e-32	slTCP3, putative, expressed
LOC_Os01g08650	3.36469	0.0225166	expressed protein
LOC_Os10g38080	3.35787	7.29786e-17	OsSub61 - Putative Subtilisin homologue, expressed
LOC_Os04g44900	3.35229	5.55172e-12	lectin-like receptor kinase, putative, expressed
LOC_Os05g43860	3.34825	0.00684899	expressed protein
LOC_Os08g06420	3.34786	0.0207649	abhydrolase domain-containing protein FAM108C1, putative, expressed
LOC_Os04g35010	3.34581	2.11685e-28	helix-loop-helix DNA-binding domain containing protein, expressed
LOC_Os11g35330	3.34409	0.0216324	LYK, putative, expressed
LOC_Os04g33760	3.34409	0.0216324	DUF584 domain containing protein, putative, expressed
LOC_Os01g53350	3.34101	0.000421574	anthocyanidin 5,3-O-glucosyltransferase, putative, expressed
LOC_Os03g09250	3.34003	6.23751e-14	inositol-3-phosphate synthase, putative, expressed
LOC_Os01g09660	3.33943	0.00810862	expressed protein
LOC_Os10g40390	3.33754	2.79952e-21	scarecrow, putative, expressed
LOC_Os03g13930	3.3339	1.36485e-12	OsSub28 - Putative Subtilisin homologue, expressed
LOC_Os04g56160	3.33241	1.10183e-65	plasma membrane ATPase, putative, expressed
LOC_Os07g39630	3.31918	7.57086e-31	calcium-binding protein, putative, expressed
LOC_Os09g32470	3.31917	3.1357e-08	membrane protein, putative, expressed
LOC_Os06g48210	3.31917	3.40651e-08	DEAD-box ATP-dependent RNA helicase, putative, expressed
LOC_Os01g19610	3.31905	3.46808e-09	plant protein of unknown function domain containing protein, expressed
LOC_Os09g21180	3.31016	3.76486e-52	homeobox associated leucine zipper, putative, expressed
LOC_Os04g52870	3.30779	0.000108175	OsFBW1 - F-box domain and WD40 repeat containing protein, expressed
LOC_Os06g25010	3.30353	7.02422e-11	glycosyl hydrolase, putative, expressed
LOC_Os04g41160	3.30055	1.5244e-12	protein kinase, putative, expressed
LOC_Os03g62370	3.29593	1.05525e-39	WD40-like Beta Propeller Repeat family protein, expressed
LOC_Os02g48290	3.29414	9.10309e-06	thioredoxin reductase 2, putative, expressed
LOC_Os07g35480	3.29371	0.0111346	glucan endo-1,3-beta-glucosidase precursor, putative, expressed
LOC_Os02g47510	3.29164	1.42437e-84	9-cis-epoxycarotenoid dioxygenase 1, chloroplast precursor, putative, expressed
LOC_Os01g57420	3.28198	9.55152e-23	diacylglycerol kinase, putative, expressed
LOC_Os05g47640	3.28141	4.01401e-07	threonine synthase, chloroplast precursor, putative, expressed
LOC_Os08g10010	3.27985	0.00846782	acyl-desaturase, chloroplast precursor, putative, expressed
LOC_Os08g10630	3.27836	3.65442e-10	metal cation transporter, putative, expressed
LOC_Os10g33540	3.27696	1.26075e-08	alcohol oxidase, putative, expressed
LOC_Os11g29050	3.27557	0.00936183	NBS-LRR type disease resistance protein, putative, expressed
LOC_Os11g25860	3.27341	3.7023e-40	protein Kinase, putative, expressed
LOC_Os05g48800	3.27291	6.78289e-21	drought induced 19 protein, putative, expressed
LOC_Os03g16800	3.271	1.18612e-80	clathrin assembly protein, putative, expressed
LOC_Os10g27110	3.26463	0.0123145	expressed protein
LOC_Os01g42870	3.26063	3.80932e-26	transferase family protein, putative, expressed
LOC_Os07g46380	3.25919	7.78196e-42	glycosyltransferase, putative, expressed
LOC_Os03g60120	3.25841	7.48934e-15	AP2 domain containing protein, expressed
LOC_Os07g10840	3.25746	3.98227e-10	uncharacterized glycosyltransferase, putative, expressed
LOC_Os02g54700	3.25591	4.12607e-14	RNA recognition motif containing protein, putative, expressed
LOC_Os03g58020	3.25566	0.0278876	acetyltransferase, GNAT family, putative, expressed
LOC_Os06g43210	3.25528	5.16449e-43	zinc finger, C3HC4 type domain containing protein, expressed
LOC_Os09g28180	3.25184	6.01896e-22	D-mannose binding lectin family protein, expressed
LOC_Os06g07820	3.24974	5.5542e-07	BSD domain containing protein, expressed
LOC_Os05g03490	3.24848	4.80325e-05	expressed protein
LOC_Os04g40190	3.24777	1.77039e-12	circumsporozoite protein, putative, expressed
LOC_Os01g58049	3.24463	0.00160716	photosystem I assembly protein ycf4, putative, expressed
LOC_Os02g17534	3.24453	1.96827e-05	xyloglucan fucosyltransferase, putative, expressed
LOC_Os03g08710	3.24354	0.03505	THION26 - Plant thionin family protein precursor, expressed
LOC_Os02g43930	3.24345	5.83207e-28	chaperone protein dnaJ, putative, expressed
LOC_Os03g56000	3.24305	0.000174838	PHLOEM 2-LIKE A10, putative, expressed
LOC_Os01g07760	3.24282	1.58928e-87	phospholipase D, putative, expressed
LOC_Os10g26340	3.2421	1.31021e-07	cytochrome P450, putative, expressed
LOC_Os07g36190	3.237	0.000140094	hydrolase, NUDIX family, domain containing protein, expressed
LOC_Os06g48060	3.23682	0.00016465	ABC transporter, ATP-binding protein, putative, expressed
LOC_Os06g11630	3.22919	0.00362433	OsFBX192 - F-box domain containing protein, expressed
LOC_Os08g22354	3.22884	2.39775e-26	polyadenylate-binding protein, putative, expressed
LOC_Os06g02144	3.21569	2.20633e-21	6-phosphogluconate dehydrogenase, decarboxylating, putative, expressed
LOC_Os02g33080	3.21342	7.33423e-07	N-carbamoylputrescine amidase, putative, expressed
LOC_Os06g02540	3.21032	8.25873e-12	expressed protein
LOC_Os03g37864	3.21029	0.0169531	expressed protein
LOC_Os06g49520	3.21029	0.0169531	arogenate dehydrogenase 1, chloroplast precursor, putative, expressed
LOC_Os04g36600	3.20982	0.0133718	DUF538 domain containing protein, putative, expressed
LOC_Os10g37710	3.2089	1.3104e-13	hydrolase, alpha/beta fold family protein, putative, expressed
LOC_Os12g06650	3.2027	5.78377e-06	tetratricopeptide-like helical, putative, expressed
LOC_Os05g01950	3.20225	2.13424e-05	expressed protein
LOC_Os03g48904	3.19996	2.62735e-06	expressed protein
LOC_Os09g26460	3.19679	0.0189647	protein binding protein, putative, expressed
LOC_Os02g01730	3.19596	0.0127807	serine/threonine-protein kinase At1g18390 precursor, putative, expressed
LOC_Os02g17250	3.19515	0.00217081	expressed protein
LOC_Os03g15530	3.19453	6.17342e-07	expressed protein
LOC_Os04g02640	3.19432	0.00167214	3-ketoacyl-CoA synthase 6, putative, expressed
LOC_Os01g56330	3.19167	1.01933e-13	TKL_IRAK_CrRLK1L-1.5 - The CrRLK1L-1 subfamily has homology to the CrRLK1L homolog, expressed
LOC_Os06g49840	3.18959	0.0139016	OsMADS16 - MADS-box family gene with MIKCc type-box, expressed
LOC_Os08g34210	3.18875	2.3403e-31	aldehyde dehydrogenase, putative, expressed
LOC_Os03g14250	3.18779	9.59235e-06	plant protein of unknown function DUF869 domain containing protein, expressed
LOC_Os02g25230	3.17694	0.000621093	expressed protein
LOC_Os01g43160	3.17604	4.16727e-07	polygalacturonase, putative, expressed
LOC_Os07g07620	3.17149	1.92285e-07	pentatricopeptide, putative, expressed
LOC_Os02g43040	3.17145	1.25008e-12	expressed protein
LOC_Os01g57570	3.17062	4.02434e-09	NADPH-dependent FMN reductase domain containing protein, expressed
LOC_Os01g70430	3.17044	0.0143052	oxidoreductase, short chain dehydrogenase/reductase family domain containing protein, expressed
LOC_Os02g44370	3.1702	5.43964e-23	scarecrow, putative, expressed
LOC_Os06g15170	3.16862	5.36719e-15	3-ketoacyl-CoA synthase, putative, expressed
LOC_Os06g07140	3.16531	0.0109298	peptidase, T1 family, putative, expressed
LOC_Os08g04790	3.16219	2.01339e-09	xylosyltransferase, putative, expressed
LOC_Os01g11240	3.1604	3.84775e-11	DUF538 domain containing protein, putative, expressed
LOC_Os06g50080	3.16014	0.00957355	DUF581 domain containing protein, expressed
LOC_Os12g27830	3.15755	3.60359e-06	dehydrogenase/reductase, putative, expressed
LOC_Os01g59690	3.14912	0.0486996	OsFBX28 - F-box domain containing protein, expressed
LOC_Os01g46380	3.14815	4.29876e-25	ketol-acid reductoisomerase, chloroplast precursor, putative, expressed
LOC_Os07g37650	3.14779	8.08921e-38	GTPase-activating protein, putative, expressed
LOC_Os05g02890	3.14763	1.11875e-24	white-brown complex homolog protein 16, putative, expressed
LOC_Os09g29310	3.14674	0.0381799	zinc finger, C3HC4 type domain containing protein, expressed
LOC_Os03g20700	3.14354	6.17895e-82	magnesium-chelatase, putative, expressed
LOC_Os02g51750	3.14326	1.16681e-30	annexin, putative, expressed
LOC_Os07g32230	3.14252	0.0397869	domain of unknown function domain containing protein, expressed
LOC_Os09g25090	3.14205	3.07921e-51	CAMK_KIN1/SNF1/Nim1_like.34 - CAMK includes calcium/calmodulin depedent protein kinases, expressed
LOC_Os10g41130	3.14089	0.0385135	AP2 domain containing protein, expressed
LOC_Os01g61180	3.13866	2.13535e-14	exo70 exocyst complex subunit domain containing protein, expressed
LOC_Os11g47730	3.13656	0.0400904	expressed protein
LOC_Os12g19381	3.12865	9.71525e-64	ribulose bisphosphate carboxylase small chain, chloroplast precursor, putative, expressed
LOC_Os09g38510	3.12651	0.00129497	purine permease, putative, expressed
LOC_Os05g07650	3.12497	2.83766e-08	transmembrane 9 superfamily member, putative, expressed
LOC_Os05g39380	3.12054	5.30705e-36	zinc finger, C3HC4 type domain containing protein, expressed
LOC_Os11g41560	3.11953	0.0159617	OsFBX427 - F-box domain containing protein, expressed
LOC_Os08g44360	3.11925	1.03848e-09	male sterility protein 2, putative, expressed
LOC_Os05g42250	3.11557	7.02422e-11	cyclic nucleotide-gated ion channel 2, putative, expressed
LOC_Os05g43920	3.11427	3.79122e-06	auxin response factor 14, putative, expressed
LOC_Os04g02820	3.11234	1.29946e-31	elongation factor, putative, expressed
LOC_Os09g29760	3.1117	4.73025e-10	expressed protein
LOC_Os01g42520	3.10971	0.0179725	expressed protein
LOC_Os09g21740	3.10801	5.55885e-27	armadillo/beta-catenin repeat family protein, putative, expressed
LOC_Os01g72170	3.1059	0.0241763	glutathione S-transferase, putative, expressed
LOC_Os08g37060	3.10357	0.00493393	gibberellin receptor GID1L2, putative, expressed
LOC_Os03g61960	3.10228	0.0251513	2Fe-2S iron-sulfur cluster binding domain containing protein, expressed
LOC_Os01g08960	3.10134	0.00681375	phosducin-like protein 3, putative, expressed
LOC_Os03g43760	3.09855	2.57332e-11	protein kinase domain containing protein, expressed
LOC_Os02g40784	3.09722	7.2392e-07	WAX2, putative, expressed
LOC_Os08g43180	3.09632	7.54759e-40	expressed protein
LOC_Os07g34750	3.09507	6.06154e-12	expressed protein
LOC_Os09g31430	3.09476	0.00381231	Os9bglu30 - beta-glucosidase, similar to Os4bglu12 exoglucanase, expressed
LOC_Os02g53200	3.09288	9.51023e-05	glucan endo-1,3-beta-glucosidase precursor, putative, expressed
LOC_Os10g35840	3.09264	1.85943e-21	shikimate/quinate 5-dehydrogenase, putative, expressed
LOC_Os05g44770	3.09059	1.25307e-25	receptor-like protein kinase 5 precursor, putative, expressed
LOC_Os03g08490	3.08081	2.28406e-05	AP2 domain containing protein, expressed
LOC_Os10g09990	3.08033	0.0015009	cytokinin-O-glucosyltransferase 3, putative, expressed
LOC_Os01g40499	3.07801	0.000502585	S-locus lectin protein kinase family protein, putative, expressed
LOC_Os02g06640	3.07693	5.51302e-40	ubiquitin family protein, putative, expressed
LOC_Os03g63560	3.07616	0.0187249	pentatricopeptide, putative, expressed
LOC_Os06g11090	3.07554	9.98545e-06	CXE carboxylesterase, putative, expressed
LOC_Os05g05280	3.07543	0.00023161	zinc finger family protein, putative, expressed
LOC_Os06g22820	3.07473	2.91518e-10	cyclin-dependent kinase F-1, putative, expressed
LOC_Os09g14670	3.07196	4.67534e-18	phosphoenolpyruvate carboxylase, putative, expressed
LOC_Os03g63310	3.06939	4.80172e-14	cytochrome P450 71E1, putative, expressed
LOC_Os08g41100	3.06937	0.000244486	CHIT12 - Chitinase family protein precursor, expressed
LOC_Os06g03682	3.06901	4.76355e-24	calcium-dependent protein kinase isoform AK1, putative, expressed
LOC_Os07g05940	3.06871	6.38972e-26	9-cis-epoxycarotenoid dioxygenase 1, chloroplast precursor, putative, expressed
LOC_Os02g09490	3.06533	5.61036e-16	dehydrogenase, putative, expressed
LOC_Os07g12170	3.06186	1.10539e-10	ADP-ribosylation factor, putative, expressed
LOC_Os04g49110	3.0596	1.83681e-38	GRAS family transcription factor domain containing protein, expressed
LOC_Os09g20480	3.05721	9.28036e-07	transporter, putative, expressed
LOC_Os05g34070	3.0554	5.57582e-27	DIP1, putative, expressed
LOC_Os10g25360	3.0515	4.88453e-12	signal peptide peptidase domain containing protein, expressed
LOC_Os01g62300	3.05067	2.03724e-25	SLT1 protein, putative, expressed
LOC_Os11g29670	3.04726	0.0140374	expressed protein
LOC_Os05g06920	3.04614	3.12358e-10	relA-SpoT like protein RSH4, putative, expressed
LOC_Os07g06840	3.04589	6.88411e-06	gibberellin receptor GID1L2, putative, expressed
LOC_Os06g14190	3.03791	4.0511e-31	NF-X1-type zinc finger protein, putative, expressed
LOC_Os01g38970	3.03788	4.93567e-26	carbamoyl-phosphate synthase large chain, putative, expressed
LOC_Os01g70090	3.03307	5.72359e-11	enoyl-CoA hydratase/isomerase family protein, putative, expressed
LOC_Os06g04830	3.03109	0.00165183	leucine rich repeat protein, putative, expressed
LOC_Os07g13260	3.03095	1.63739e-05	dof zinc finger domain containing protein, putative, expressed
LOC_Os07g42730	3.03045	0.00381422	EF hand family protein, expressed
LOC_Os02g50730	3.03045	0.0216769	metalloendoproteinase 1 precursor, putative, expressed
LOC_Os12g33165	3.03015	0.011877	expressed protein
LOC_Os05g49070	3.02927	5.72049e-05	dehydrogenase, putative, expressed
LOC_Os01g55830	3.02861	2.84436e-09	glutathione S-transferase, putative, expressed
LOC_Os06g47520	3.02816	0.00388742	expressed protein
LOC_Os02g01280	3.02584	0.00187086	T-complex protein, putative, expressed
LOC_Os03g14730	3.02119	1.95341e-12	gibberellin receptor GID1L2, putative, expressed
LOC_Os12g29220	3.02049	2.12296e-29	nodulin MtN3 family protein, putative, expressed
LOC_Os02g56210	3.01803	0.00121938	hydrolase, NUDIX family, domain containing protein, expressed
LOC_Os02g07060	3.01557	5.30754e-07	tubulin/FtsZ domain containing protein, putative, expressed
LOC_Os08g15050	3.01432	2.38587e-10	CCT/B-box zinc finger protein, putative, expressed
LOC_Os10g32470	3.01316	0.0463102	expressed protein
LOC_Os02g05700	3.00734	3.9746e-12	OsFBO8 - F-box and other domain containing protein, expressed
LOC_Os10g40830	3.00485	9.10871e-08	metalloendoproteinase 1 precursor, putative, expressed
LOC_Os08g34170	3.00386	1.29376e-12	CAF1 family ribonuclease containing protein, putative, expressed
LOC_Os06g42810	3.00061	3.67627e-11	UBA and UBX domain-containing protein, putative, expressed
LOC_Os01g67120	3.00032	2.5151e-39	rhodanese-like domain containing protein, putative, expressed
LOC_Os11g29290	2.98902	0.00310555	cytochrome P450, putative, expressed
LOC_Os05g36010	2.98797	0.000378538	OsSub47 - Putative Subtilisin homologue, expressed
LOC_Os04g42980	2.98785	1.0058e-07	zinc finger family protein, putative, expressed
LOC_Os02g33710	2.98762	1.12265e-39	decarboxylase, putative, expressed
LOC_Os06g41240	2.98694	0.000197928	expressed protein
LOC_Os01g45470	2.98437	3.45777e-07	expressed protein
LOC_Os01g59150	2.98243	2.09349e-06	tubulin/FtsZ domain containing protein, putative, expressed
LOC_Os01g70080	2.97874	2.56463e-16	NB-ARC domain containing protein, expressed
LOC_Os04g57600	2.97845	2.05551e-16	zinc finger C-x8-C-x5-C-x3-H type family protein, expressed
LOC_Os09g37200	2.97553	4.09736e-07	transferase family protein, putative, expressed
LOC_Os11g08100	2.97537	4.20924e-06	eukaryotic aspartyl protease domain containing protein, expressed
LOC_Os03g60620	2.97337	8.34225e-26	DnaK family protein, putative, expressed
LOC_Os03g57140	2.9727	1.31301e-05	GLTP domain containing protein, putative, expressed
LOC_Os06g47620	2.9676	3.3881e-09	peptidase, putative, expressed
LOC_Os08g33720	2.96597	0.000136734	lactate/malate dehydrogenase, putative, expressed
LOC_Os03g51030	2.96454	7.9336e-20	phytochrome A, putative, expressed
LOC_Os02g53150	2.95971	1.55161e-08	expressed protein
LOC_Os01g64630	2.95868	1.71699e-14	actin, putative, expressed
LOC_Os04g34250	2.95836	0.00774186	serine/threonine-protein kinase receptor precursor, putative, expressed
LOC_Os12g32980	2.95643	4.32308e-10	potyvirus VPg interacting protein, putative, expressed
LOC_Os04g33590	2.95577	0.000685684	hydrolase, alpha/beta fold family protein, putative, expressed
LOC_Os04g04060	2.95293	0.000598438	dynamin family protein, putative, expressed
LOC_Os01g58870	2.95272	5.61886e-19	domain of unknown function, DUF250 domain containing protein, expressed
LOC_Os03g18820	2.9524	3.62861e-06	glycosyltransferase, putative, expressed
LOC_Os01g56850	2.9523	2.58132e-11	expressed protein
LOC_Os02g02490	2.95068	0.000525356	phytosulfokine receptor precursor, putative, expressed
LOC_Os10g20510	2.94995	1.00722e-18	expressed protein
LOC_Os03g49350	2.94987	5.09343e-12	lipozygenase protein, putative, expressed
LOC_Os02g47020	2.94839	2.89465e-30	phosphoribulokinase/Uridine kinase family protein, expressed
LOC_Os05g02820	2.94662	0.0325709	protein transport protein-related, putative, expressed
LOC_Os08g09900	2.94407	0.0317326	WRKY118, expressed
LOC_Os05g04180	2.94062	0.0186285	agenet domain containing protein, putative, expressed
LOC_Os08g32080	2.93969	1.27802e-06	CPuORF27 - conserved peptide uORF-containing transcript, expressed
LOC_Os02g57560	2.93793	0.0332249	tyrosine protein kinase domain containing protein, putative, expressed
LOC_Os09g30458	2.93586	1.39551e-06	subtilisin-like protease, putative, expressed
LOC_Os10g27990	2.93427	0.0323748	exocyst complex component 6, putative, expressed
LOC_Os01g64890	2.93224	0.0036968	CorA-like magnesium transporter protein, putative, expressed
LOC_Os09g28620	2.93203	0.0444335	gibberellin receptor GID1L2, putative, expressed
LOC_Os12g03090	2.92788	0.000146339	ribosomal protein, putative, expressed
LOC_Os07g32790	2.92674	1.5575e-09	ankyrin repeat domain containing protein, expressed
LOC_Os02g41650	2.92589	2.46896e-31	phenylalanine ammonia-lyase, putative, expressed
LOC_Os02g11040	2.92424	0.00227449	expressed protein
LOC_Os09g13470	2.92406	0.0374374	plant protein of unknown function domain containing protein, expressed
LOC_Os03g03280	2.9228	0.00309709	TKL_IRAK_CrRLK1L-1.6 - The CrRLK1L-1 subfamily has homology to the CrRLK1L homolog, expressed
LOC_Os03g12470	2.92243	1.21216e-09	OsWAK25 - OsWAK receptor-like protein kinase, expressed
LOC_Os03g51920	2.9192	2.12467e-45	peptidase, M50 family, putative, expressed
LOC_Os10g26610	2.91829	1.9367e-12	mandelonitrile lyase, putative, expressed
LOC_Os04g45270	2.91337	0.00407138	aspartyl protease family protein, putative, expressed
LOC_Os09g13570	2.91193	2.21965e-08	CPuORF2 - conserved peptide uORF-containing transcript, expressed
LOC_Os03g19250	2.91138	1.91052e-44	AMP-binding enzyme, putative, expressed
LOC_Os03g52760	2.91126	3.00061e-10	kinase, pfkB family, putative, expressed
LOC_Os03g14050	2.91018	5.59185e-66	thaumatin-like protein 1 precursor, putative, expressed
LOC_Os02g02590	2.90956	3.42198e-05	PPR repeat domain containing protein, putative, expressed
LOC_Os08g02250	2.90936	0.00969996	IQ calmodulin-binding motif domain containing protein, expressed
LOC_Os11g12530	2.90861	3.52085e-50	receptor-like protein kinase 5 precursor, putative, expressed
LOC_Os01g68290	2.90819	0.00765416	expressed protein
LOC_Os10g08018	2.90588	0.00119166	expressed protein
LOC_Os06g16410	2.90448	4.19548e-05	armadillo/beta-catenin repeat family protein, putative, expressed
LOC_Os01g12760	2.90311	0.00310845	cytochrome P450, putative, expressed
LOC_Os05g07210	2.89978	1.27112e-11	metal cation transporter, putative, expressed
LOC_Os06g33180	2.89933	1.40199e-10	expressed protein
LOC_Os04g39160	2.8991	6.05448e-13	RNA-dependent RNA polymerase, putative, expressed
LOC_Os05g45710	2.89798	3.88151e-08	serine acetyltransferase protein, putative, expressed
LOC_Os06g07790	2.89769	0.000240087	retrotransposon protein, putative, unclassified, expressed
LOC_Os01g53240	2.89711	8.6984e-22	BURP domain containing protein, expressed
LOC_Os03g14254	2.89648	0.000119959	expressed protein
LOC_Os05g02140	2.89223	0.00146318	clathrin assembly protein, putative, expressed
LOC_Os07g38810	2.88929	0.000174124	lectin receptor-type protein kinase, putative, expressed
LOC_Os02g57040	2.88847	7.79276e-07	dehydrogenase, putative, expressed
LOC_Os01g51320	2.88674	0.000268211	peroxisomal N-acetyl-spermine/spermidine oxidase precursor, putative, expressed
LOC_Os05g05690	2.88663	0.0133663	DTA2, putative, expressed
LOC_Os06g40190	2.88521	1.15007e-24	phospholipase D, putative, expressed
LOC_Os02g39790	2.88341	0.000296089	CPuORF9 - conserved peptide uORF-containing transcript, expressed
LOC_Os03g26860	2.88199	3.16371e-07	ribosomal protein, putative, expressed
LOC_Os05g32960	2.88192	3.68304e-10	expressed protein
LOC_Os04g48490	2.88152	0.0202986	fasciclin-like arabinogalactan protein, putative, expressed
LOC_Os03g41438	2.88089	0.00706292	serpin domain containing protein, putative, expressed
LOC_Os02g49720	2.8795	1.2313e-19	aldehyde dehydrogenase, putative, expressed
LOC_Os03g18790	2.87911	2.86279e-08	SAG20, putative, expressed
LOC_Os01g66610	2.87872	3.1911e-11	serine/threonine-protein kinase receptor precursor, putative, expressed
LOC_Os09g25000	2.87846	0.0214727	spotted leaf 11, putative, expressed
LOC_Os04g52290	2.87766	3.91149e-06	PPR repeat domain containing protein, putative, expressed
LOC_Os07g43390	2.87719	4.6967e-09	4-alpha-glucanotransferase, chloroplast precursor, putative, expressed
LOC_Os04g48484	2.87464	6.35603e-12	expressed protein
LOC_Os01g58510	2.8743	0.0187617	NB-ARC domain containing protein, expressed
LOC_Os03g38730	2.87362	6.76959e-10	peroxisomal membrane protein, putative, expressed
LOC_Os04g32660	2.87238	4.79159e-07	cytochrome b-c1 complex subunit Rieske, mitochondrial precursor, putative, expressed
LOC_Os05g33730	2.8696	9.15221e-70	gibberellin receptor GID1L2, putative, expressed
LOC_Os02g51620	2.8658	0.022277	glycosyl hydrolase family 3 protein, putative, expressed
LOC_Os02g39740	2.86426	1.00798e-25	psaB translation factor, putative, expressed
LOC_Os05g34980	2.86394	5.59736e-17	amino acid transporter, putative, expressed
LOC_Os02g18090	2.85995	0.000564696	expressed protein
LOC_Os07g03960	2.85646	0.000404324	transporter family protein, putative, expressed
LOC_Os04g52780	2.85436	0.00613538	leucine-rich repeat receptor protein kinase EXS precursor, putative, expressed
LOC_Os01g12160	2.85313	2.80657e-18	OsGH3.3 - Probable indole-3-acetic acid-amido synthetase, expressed
LOC_Os08g41820	2.85077	2.70509e-08	exo70 exocyst complex subunit domain containing protein, expressed
LOC_Os08g39694	2.85011	4.03517e-18	cytochrome P450, putative, expressed
LOC_Os02g49440	2.84979	3.16466e-16	dof zinc finger domain containing protein, putative, expressed
LOC_Os04g32020	2.84753	2.52051e-46	2-oxoglutarate dehydrogenase E1 component, mitochondrial precursor, putative, expressed
LOC_Os02g19924	2.84717	2.87355e-12	aminotransferase, classes I and II, domain containing protein, expressed
LOC_Os02g53420	2.84644	2.85395e-16	DnaK family protein, putative, expressed
LOC_Os05g31480	2.84512	0.00307949	methyltransferase, putative, expressed
LOC_Os05g41640	2.84509	8.6966e-22	phosphoglycerate kinase protein, putative, expressed
LOC_Os04g41330	2.84365	0.00014878	expressed protein
LOC_Os05g38530	2.84327	1.81577e-40	DnaK family protein, putative, expressed
LOC_Os03g58070	2.83906	1.04655e-58	frigida, putative, expressed
LOC_Os01g69940	2.83872	0.000146982	OsFBX32 - F-box domain containing protein, expressed
LOC_Os01g37590	2.83846	3.26628e-55	peptide transporter PTR2, putative, expressed
LOC_Os02g41590	2.8376	1.4901e-06	kinase, pfkB family, putative, expressed
LOC_Os03g53950	2.83723	2.80095e-05	strictosidine synthase, putative, expressed
LOC_Os02g12440	2.83662	0.0441512	receptor kinase, putative, expressed
LOC_Os01g15270	2.83568	7.2151e-48	expressed protein
LOC_Os11g42490	2.83388	0.0102897	retrotransposon protein, putative, unclassified, expressed
LOC_Os04g46970	2.8331	0.0107341	glucosyltransferase, putative, expressed
LOC_Os09g17810	2.83288	0.000163798	leucine zipper protein-like, putative, expressed
LOC_Os03g64010	2.83279	0.000754811	expressed protein
LOC_Os05g34600	2.83124	0.000171662	no apical meristem protein, putative, expressed
LOC_Os02g39090	2.82993	0.0437062	expressed protein
LOC_Os03g20340	2.82642	3.81679e-06	SNF1-related protein kinase regulatory subunit beta-1, putative, expressed
LOC_Os10g41460	2.82505	1.56101e-09	transcription factor like protein, putative, expressed
LOC_Os08g17400	2.8245	0.0101928	WRKY89, expressed
LOC_Os03g32580	2.82425	6.39118e-09	BRASSINOSTEROID INSENSITIVE 1-associated receptor kinase 1 precursor, putative, expressed
LOC_Os01g09430	2.82305	2.03732e-16	expressed protein
LOC_Os08g25734	2.82276	1.54764e-10	glucose-1-phosphate adenylyltransferase large subunit, chloroplast precursor, putative, expressed
LOC_Os05g43760	2.82124	2.83714e-08	TCP family transcription factor, putative, expressed
LOC_Os12g38490	2.81996	4.88152e-33	SCARECROW, putative, expressed
LOC_Os02g54640	2.81958	7.72712e-05	glutamate receptor, putative, expressed
LOC_Os11g26850	2.81952	1.03449e-72	erythronate-4-phosphate dehydrogenase, putative, expressed
LOC_Os01g62840	2.81739	0.000400895	mannose-1-phosphate guanyltransferase, putative, expressed
LOC_Os08g39550	2.81318	0.0014078	polygalacturonase inhibitor 2 precursor, putative, expressed
LOC_Os04g59520	2.81234	6.78223e-59	anthranilate phosphoribosyltransferase, putative, expressed
LOC_Os03g20100	2.81005	1.15918e-06	S1 RNA binding domain containing protein, expressed
LOC_Os01g41710	2.80833	8.4134e-56	chlorophyll A-B binding protein, putative, expressed
LOC_Os08g41440	2.80513	7.21437e-17	UDP-glucuronate 4-epimerase, putative, expressed
LOC_Os01g09800	2.80438	0.0035433	BTBA1 - Bric-a-Brac,Tramtrack, Broad Complex BTB domain with Ankyrin repeat region, expressed
LOC_Os11g06860	2.80431	1.33055e-07	expressed protein
LOC_Os01g65680	2.80405	0.000180339	4,5-DOPA dioxygenase extradiol, putative, expressed
LOC_Os06g49780	2.80218	4.24968e-08	expressed protein
LOC_Os03g15740	2.80192	5.80143e-15	uncharacterized TPR repeat-containing protein, putative, expressed
LOC_Os02g27760	2.80122	0.00687458	40S ribosomal protein S15a, putative, expressed
LOC_Os03g51150	2.80111	1.08281e-10	expressed protein
LOC_Os06g37180	2.799	5.03931e-19	ATP synthase, putative, expressed
LOC_Os07g04190	2.79893	0.000431055	receptor protein kinase CLAVATA1 precursor, putative, expressed
LOC_Os07g03040	2.79882	0.00723752	expressed protein
LOC_Os02g03960	2.79871	5.45553e-06	CPuORF1 - conserved peptide uORF-containing transcript, expressed
LOC_Os03g62270	2.79753	0.00936741	MATE efflux family protein, putative, expressed
LOC_Os02g48610	2.79638	0.0238067	mitochondrial import inner membrane translocase subunit Tim17, putative, expressed
LOC_Os03g44380	2.79559	2.8601e-25	9-cis-epoxycarotenoid dioxygenase 1, chloroplast precursor, putative, expressed
LOC_Os03g47050	2.79515	4.2553e-09	expressed protein
LOC_Os08g04190	2.79479	0.000848815	homeobox and START domains containing protein, putative, expressed
LOC_Os03g55100	2.79443	1.71364e-21	cyclic nucleotide-gated ion channel 2, putative, expressed
LOC_Os12g25170	2.79369	0.0088897	NB-ARC domain containing disease resistance protein, putative, expressed
LOC_Os12g06100	2.79117	2.81371e-05	TLD family protein, putative, expressed
LOC_Os01g66020	2.78924	0.00605102	protein kinase family protein, putative, expressed
LOC_Os06g36090	2.78923	4.21467e-32	ABC-2 type transporter, putative, expressed
LOC_Os02g32030	2.78916	6.40236e-56	elongation factor, putative, expressed
LOC_Os04g24140	2.78844	2.77827e-13	ribose-5-phosphate isomerase A, putative, expressed
LOC_Os01g34560	2.78743	0.038744	3-ketoacyl-CoA synthase, putative, expressed
LOC_Os08g06100	2.78689	2.71323e-47	O-methyltransferase, putative, expressed
LOC_Os10g31330	2.78666	9.11957e-06	retrotransposon protein, putative, unclassified, expressed
LOC_Os07g39390	2.78595	1.91402e-14	retrotransposon protein, putative, unclassified, expressed
LOC_Os06g43700	2.78578	0.00362433	transmembrane amino acid transporter protein, putative, expressed
LOC_Os03g40270	2.78204	5.88116e-27	alpha-1,4-glucan-protein synthase, putative, expressed
LOC_Os03g04120	2.78196	1.8659e-09	AMP-binding enzyme, putative, expressed
LOC_Os06g03710	2.78095	0.00436559	DELLA protein SLR1, putative, expressed
LOC_Os02g08100	2.78013	6.36867e-70	AMP-binding domain containing protein, expressed
LOC_Os06g16450	2.77881	1.21629e-06	Leucine Rich Repeat family protein, expressed
LOC_Os03g15010	2.7747	8.73982e-11	transposon protein, putative, unclassified, expressed
LOC_Os02g01560	2.77152	1.20138e-16	40S ribosomal protein S4, putative, expressed
LOC_Os11g29360	2.77087	5.76991e-05	pentatricopeptide, putative, expressed
LOC_Os10g32680	2.76415	4.95974e-06	expressed protein
LOC_Os09g32670	2.7628	0.0184682	UDP-glucuronate 4-epimerase, putative, expressed
LOC_Os05g29750	2.75856	2.54071e-06	cytochrome P450 71E1, putative, expressed
LOC_Os10g37500	2.75851	2.9636e-09	AAA-type ATPase family protein, putative, expressed
LOC_Os04g37690	2.75608	2.53403e-23	RNA recognition motif containing protein, putative, expressed
LOC_Os01g62920	2.75562	1.97116e-08	homeodomain protein, putative, expressed
LOC_Os10g25830	2.75495	3.71602e-11	mitochondrial carrier protein, putative, expressed
LOC_Os01g34350	2.75387	2.90549e-12	RNA-dependent RNA polymerase, putative, expressed
LOC_Os06g08080	2.75336	7.72192e-18	inorganic H+ pyrophosphatase, putative, expressed
LOC_Os01g07870	2.7531	4.74888e-19	ABC transporter family protein, putative, expressed
LOC_Os12g32760	2.75277	1.26021e-08	transporter family protein, putative, expressed
LOC_Os08g39140	2.74828	3.64787e-31	heat shock protein, putative, expressed
LOC_Os01g12810	2.74798	9.81289e-31	retrotransposon protein, putative, unclassified, expressed
LOC_Os05g01530	2.74714	1.47527e-05	expressed protein
LOC_Os01g65880	2.74702	2.51763e-06	nodulin MtN3 family protein, putative, expressed
LOC_Os02g28110	2.74317	0.00644316	ornithine decarboxylase, putative, expressed
LOC_Os07g44860	2.74184	0.000142494	gibberellin receptor GID1L2, putative, expressed
LOC_Os01g18660	2.74005	0.00537754	aminotransferase, putative, expressed
LOC_Os02g13600	2.73727	0.000146252	expressed protein
LOC_Os03g07120	2.73583	0.0101752	expressed protein
LOC_Os05g14010	2.73515	3.19092e-05	ethylene-responsive protein related, putative, expressed
LOC_Os03g45930	2.73459	0.00552686	expressed protein
LOC_Os01g08520	2.73421	0.00565901	DUF581 domain containing protein, expressed
LOC_Os01g57100	2.73268	2.91075e-12	expressed protein
LOC_Os12g42220	2.73164	7.05234e-06	expressed protein
LOC_Os01g08970	2.73083	1.72199e-10	SSRP1-like FACT complex subunit, putative, expressed
LOC_Os07g09370	2.72911	0.00037864	pentatricopeptide, putative, expressed
LOC_Os10g42240	2.724	2.11408e-05	kinase, pfkB family, putative, expressed
LOC_Os02g04700	2.72363	0.000484635	tRNA synthetases class II domain containing protein, expressed
LOC_Os03g32630	2.72176	5.17414e-08	ABC transporter, ATP-binding protein, putative, expressed
LOC_Os06g34450	2.72173	0.00557263	zinc finger, C3HC4 type domain containing protein, expressed
LOC_Os03g25790	2.72042	4.19986e-24	glycosyl hydrolases family 17 protein, expressed
LOC_Os09g26420	2.71881	1.71329e-20	AP2 domain containing protein, expressed
LOC_Os06g12060	2.71679	0.0369989	mTERF family protein, expressed
LOC_Os07g40620	2.71551	0.00187168	saccharopine dehydrogenase, putative, expressed
LOC_Os01g18744	2.71462	0.000195869	transferase family protein, putative, expressed
LOC_Os01g11650	2.71423	9.47451e-11	GDSL-like lipase/acylhydrolase, putative, expressed
LOC_Os05g43252	2.71323	0.0342894	expressed protein
LOC_Os02g37480	2.71035	1.06893e-12	glycine-rich cell wall structural protein precursor, putative, expressed
LOC_Os01g59950	2.7098	0.0327904	pentatricopeptide repeat-containing protein, putative, expressed
LOC_Os08g26850	2.7098	8.21262e-05	plant protein of unknown function domain containing protein, expressed
LOC_Os01g48810	2.70718	0.0328062	transcription initiation factor TFIID subunit 11, putative, expressed
LOC_Os06g35200	2.70641	0.0324581	receptor-like kinase, putative, expressed
LOC_Os07g14600	2.70641	0.0324581	hydrolase, putative, expressed
LOC_Os07g48870	2.70641	0.0324581	MYB family transcription factor, putative, expressed
LOC_Os04g43760	2.70262	1.36985e-59	phenylalanine ammonia-lyase, putative, expressed
LOC_Os06g02480	2.70247	1.32554e-06	expressed protein
LOC_Os06g42000	2.70247	9.46388e-05	peroxiredoxin, putative, expressed
LOC_Os08g17410	2.70065	0.000773979	BRASSINOSTEROID INSENSITIVE 1 precursor, putative, expressed
LOC_Os12g10280	2.6995	0.0350594	aquaporin protein, putative, expressed
LOC_Os04g09530	2.69849	1.86546e-07	pentatricopeptide, putative, expressed
LOC_Os01g48930	2.69487	4.31874e-33	splicing factor-related, putative, expressed
LOC_Os01g53330	2.69481	0.0184405	anthocyanidin 5,3-O-glucosyltransferase, putative, expressed
LOC_Os03g45720	2.69206	4.23295e-05	glyoxalase family protein, putative, expressed
LOC_Os08g39840	2.69141	2.62089e-09	lipoxygenase, chloroplast precursor, putative, expressed
LOC_Os02g56530	2.69112	1.90414e-14	ankyrin repeat domain containing protein, expressed
LOC_Os10g27310	2.69097	0.0021884	expressed protein
LOC_Os03g06070	2.69064	7.57665e-12	la domain containing protein, putative, expressed
LOC_Os01g04300	2.6891	0.000863843	glycosyl hydrolase family 10 protein, putative, expressed
LOC_Os02g26700	2.68742	6.62817e-08	cation transport regulator-like protein 1, putative, expressed
LOC_Os12g38860	2.6832	0.0178848	transposon protein, putative, unclassified, expressed
LOC_Os08g41710	2.68292	1.41349e-06	FHA domain containing protein, putative, expressed
LOC_Os03g51840	2.68153	0.0108404	PPR repeat containing protein, expressed
LOC_Os05g40160	2.67985	0.00498981	NB-ARC domain containing protein, expressed
LOC_Os09g36190	2.67969	8.84699e-05	glycosyl transferase family 8, putative, expressed
LOC_Os07g37510	2.67919	0.0244919	organic cation transporter-related, putative, expressed
LOC_Os07g07070	2.67848	0.000161918	anthranilate phosphoribosyltransferase, putative, expressed
LOC_Os08g03640	2.67843	1.97739e-29	60S acidic ribosomal protein P0, putative, expressed
LOC_Os10g05240	2.67651	0.0124981	OsFBX369 - F-box domain containing protein, expressed
LOC_Os07g24190	2.6764	6.64572e-31	CESA3 - cellulose synthase, expressed
LOC_Os03g55800	2.67528	3.06666e-06	cytochrome P450, putative, expressed
LOC_Os04g11450	2.67408	0.0164205	OsFBX118 - F-box domain containing protein, expressed
LOC_Os07g44070	2.67269	0.00654424	pectinacetylesterase domain containing protein, expressed
LOC_Os04g37720	2.67111	0.0163556	pentatricopeptide, putative, expressed
LOC_Os10g33460	2.66928	9.95408e-08	alcohol oxidase, putative, expressed
LOC_Os09g16510	2.66545	3.48914e-15	WRKY74, expressed
LOC_Os02g43830	2.66503	1.72486e-07	3-isopropylmalate dehydratase small subunit 2, putative, expressed
LOC_Os12g39380	2.66291	8.48954e-14	BTBN24 - Bric-a-Brac, Tramtrack, Broad Complex BTB domain with non-phototropic hypocotyl 3 NPH3 domain, expressed
LOC_Os02g46460	2.66173	1.45363e-18	peptide transporter PTR2, putative, expressed
LOC_Os07g41090	2.6608	2.85202e-05	histone deacetylase, putative, expressed
LOC_Os06g11150	2.65668	1.46609e-18	DUF1645 domain containing protein, putative, expressed
LOC_Os03g59430	2.65527	1.79247e-23	uncharacterized glycosyltransferase, putative, expressed
LOC_Os01g66190	2.6549	0.00171972	expressed protein
LOC_Os02g09400	2.65456	2.27198e-06	cytochrome P450, putative, expressed
LOC_Os06g36070	2.65363	0.0060763	expressed protein
LOC_Os05g35190	2.65337	1.24131e-09	powdery mildew resistant protein 5, putative, expressed
LOC_Os09g33550	2.64908	0.000187992	CCT/B-box zinc finger protein, putative, expressed
LOC_Os07g36590	2.64857	5.57464e-09	serine/threonine-protein kinase receptor precursor, putative, expressed
LOC_Os05g37690	2.64757	1.87941e-21	OsFBL23 - F-box domain and LRR containing protein, expressed
LOC_Os09g27240	2.64718	1.50316e-08	mitochondrial carrier protein, putative, expressed
LOC_Os12g02980	2.64581	2.17162e-06	nucleoside-triphosphatase, putative, expressed
LOC_Os09g21120	2.64542	2.12767e-43	armadillo/beta-catenin repeat family protein, putative, expressed
LOC_Os02g05330	2.64517	1.58166e-08	DEAD-box ATP-dependent RNA helicase, putative, expressed
LOC_Os01g65650	2.64509	1.40822e-05	receptor-like protein kinase HAIKU2 precursor, putative, expressed
LOC_Os10g20250	2.64456	0.00108706	membrane associated DUF588 domain containing protein, putative, expressed
LOC_Os07g06850	2.64455	4.89062e-05	gibberellin receptor GID1L2, putative, expressed
LOC_Os05g47510	2.6442	1.98659e-07	pentatricopeptide, putative, expressed
LOC_Os01g72020	2.64354	3.54543e-08	BTBA3 - Bric-a-Brac,Tramtrack, Broad Complex BTB domain with Ankyrin repeat region, expressed
LOC_Os12g39080	2.64313	2.15536e-13	amino acid permease family protein, putative, expressed
LOC_Os08g40180	2.63852	4.41539e-05	3-hydroxy-3-methylglutaryl-coenzyme A reductase, putative, expressed
LOC_Os05g02130	2.63819	4.14471e-53	ankyrin repeat domain-containing protein 28, putative, expressed
LOC_Os04g01160	2.63773	1.22143e-11	zinc finger family protein, putative, expressed
LOC_Os01g13800	2.63696	8.78568e-42	receptor-like protein kinase 5 precursor, putative, expressed
LOC_Os04g55960	2.63481	4.56692e-16	NADPH reductase, putative, expressed
LOC_Os01g60860	2.63275	9.8174e-09	spotted leaf 11, putative, expressed
LOC_Os02g13020	2.63081	2.60988e-09	expressed protein
LOC_Os03g01830	2.62656	2.05856e-11	DEAD-box ATP-dependent RNA helicase, putative, expressed
LOC_Os06g15380	2.624	0.0488924	acylphosphatase, putative, expressed
LOC_Os03g22140	2.62375	2.77827e-13	tetratricopeptide repeat domain containing protein, expressed
LOC_Os03g37970	2.62326	5.12247e-07	ribosomal protein L13, putative, expressed
LOC_Os02g07040	2.62313	0.031035	biotin--protein ligase, putative, expressed
LOC_Os02g34960	2.62299	0.0446007	pentatricopeptide, putative, expressed
LOC_Os03g14880	2.62299	0.0446007	expressed protein
LOC_Os06g08460	2.62299	0.00165517	exo70 exocyst complex subunit, putative, expressed
LOC_Os07g06490	2.62225	0.0140874	DNA binding protein, putative, expressed
LOC_Os02g03330	2.62172	1.13268e-06	expressed protein
LOC_Os03g58204	2.62058	3.98052e-20	ribosomal protein L4, putative, expressed
LOC_Os03g17870	2.61932	0.043402	metallothionein, putative, expressed
LOC_Os06g24990	2.61901	0.0260685	xylanase inhibitor protein 1 precursor, putative, expressed
LOC_Os03g19310	2.61882	0.00664668	glycosyltransferase, putative, expressed
LOC_Os02g53490	2.61695	0.0332866	cation efflux family protein, putative, expressed
LOC_Os03g56810	2.61649	6.55024e-10	tubulin/FtsZ domain containing protein, putative, expressed
LOC_Os01g66160	2.61572	0.0436853	pentatricopeptide, putative, expressed
LOC_Os01g65110	2.61562	0.0145932	POT family protein, expressed
LOC_Os02g50200	2.61537	0.0248401	cysteine-rich repeat secretory protein precursor, putative, expressed
LOC_Os03g54000	2.61528	3.87053e-10	oligopeptide transporter, putative, expressed
LOC_Os04g35590	2.61443	4.69059e-06	thioesterase family protein, putative, expressed
LOC_Os03g57660	2.61442	5.5912e-07	peptidase, putative, expressed
LOC_Os02g51080	2.61048	1.47505e-49	FAD binding domain containing protein, expressed
LOC_Os01g51060	2.61036	0.00900494	hydrolase, putative, expressed
LOC_Os03g06350	2.60898	0.00352637	DUF623 domain containing protein, expressed
LOC_Os04g55410	2.60788	4.84615e-05	FGGY family of carbohydrate kinases, putative, expressed
LOC_Os03g59310	2.60748	4.777e-12	ribosomal protein, putative, expressed
LOC_Os07g33850	2.6062	4.75918e-08	ras-related protein, putative, expressed
LOC_Os03g53520	2.60553	0.028761	expressed protein
LOC_Os08g43390	2.6025	0.000771393	cytochrome P450, putative, expressed
LOC_Os04g35890	2.59356	1.19463e-10	TKL_IRAK_CR4L.3 - The CR4L subfamily has homology with Crinkly4, expressed
LOC_Os05g14860	2.59219	7.83317e-07	seven in absentia protein family domain containing protein, expressed
LOC_Os04g16874	2.58734	0.0271508	photosystem II 44 kDa reaction center protein, putative, expressed
LOC_Os03g22810	2.58667	0.000694858	copper/zinc superoxide dismutase, putative, expressed
LOC_Os01g04020	2.58599	3.97351e-62	AP2 domain containing protein, expressed
LOC_Os03g25150	2.58571	4.60387e-25	transposon protein, putative, unclassified, expressed
LOC_Os08g34390	2.58557	5.70898e-06	retrotransposon protein, putative, unclassified, expressed
LOC_Os01g67860	2.58492	1.7123e-10	fructose-bisphospate aldolase isozyme, putative, expressed
LOC_Os06g18140	2.58441	1.61503e-05	UDP-glucoronosyl and UDP-glucosyl transferase domain containing protein, expressed
LOC_Os12g42090	2.58317	9.44251e-22	methyltransferase domain containing protein, putative, expressed
LOC_Os02g35690	2.58238	1.82218e-11	transcription factor like protein, putative, expressed
LOC_Os08g07010	2.58205	2.53736e-11	ABC-2 type transporter domain containing protein, expressed
LOC_Os08g32610	2.57989	4.21454e-05	armadillo/beta-catenin repeat family protein, putative, expressed
LOC_Os03g17020	2.57889	5.9013e-10	GTPase-activating protein, putative, expressed
LOC_Os04g38680	2.57784	5.87519e-19	transmembrane amino acid transporter protein, putative, expressed
LOC_Os10g39010	2.5776	2.01553e-16	TKL_IRAK_CrRLK1L-1.16 - The CrRLK1L-1 subfamily has homology to the CrRLK1L homolog, expressed
LOC_Os10g01134	2.57682	5.24602e-10	OsSCP46 - Putative Serine Carboxypeptidase homologue, expressed
LOC_Os10g11310	2.57633	5.36659e-07	expressed protein
LOC_Os03g58170	2.57631	0.000241885	stem-specific protein TSJT1, putative, expressed
LOC_Os04g14220	2.57553	0.00461451	disease resistance protein RPM1, putative, expressed
LOC_Os07g06880	2.57404	0.00229145	gibberellin receptor GID1L2, putative, expressed
LOC_Os10g36980	2.57296	0.000849746	transposon protein, putative, unclassified, expressed
LOC_Os08g45060	2.57161	1.00171e-05	protein Kinase-like protein TMKL1 precursor, putative, expressed
LOC_Os01g64960	2.57076	1.61314e-20	chlorophyll A-B binding protein, putative, expressed
LOC_Os11g37890	2.56979	0.00225258	NAD dependent epimerase/dehydratase family protein, putative, expressed
LOC_Os07g43020	2.56954	0.0020585	TRM112, putative, expressed
LOC_Os03g22830	2.56858	0.00743351	zinc finger, C3HC4 type domain containing protein, expressed
LOC_Os12g07280	2.56698	3.89739e-06	ZOS12-02 - C2H2 zinc finger protein, expressed
LOC_Os12g26940	2.56388	0.00697403	CHASE domain containing protein, expressed
LOC_Os11g03400	2.56287	0.00010386	ribosomal protein, putative, expressed
LOC_Os01g09320	2.56272	6.08565e-25	NADP-dependent malic enzyme, chloroplast precursor, putative, expressed
LOC_Os05g11650	2.56258	0.00722319	GIL1, putative, expressed
LOC_Os02g38050	2.56104	8.32314e-41	joka2, putative, expressed
LOC_Os03g60350	2.56076	0.0030938	leaf senescence related protein, putative, expressed
LOC_Os04g58110	2.56008	2.71434e-11	pyruvate kinase, putative, expressed
LOC_Os05g03780	2.55968	1.36016e-05	cation efflux family protein, putative, expressed
LOC_Os01g49190	2.55902	2.14893e-12	ATP synthase, putative, expressed
LOC_Os11g41990	2.55675	1.15722e-18	armadillo/beta-catenin-like repeat family protein, expressed
LOC_Os11g33030	2.55561	0.000396129	retrotransposon protein, putative, unclassified, expressed
LOC_Os02g34860	2.55554	0.0228177	Regulator of chromosome condensation domain containing protein, expressed
LOC_Os03g05980	2.5538	0.0151035	40S ribosomal protein S9-2, putative, expressed
LOC_Os07g40290	2.5537	0.000132168	OsGH3.8 - Probable indole-3-acetic acid-amido synthetase, expressed
LOC_Os01g08130	2.55091	0.027482	phototropic-responsive NPH3 family protein, putative, expressed
LOC_Os09g21210	2.55044	1.5512e-10	beta-glucan-binding protein 4, putative, expressed
LOC_Os03g44890	2.54883	0.0209234	anthranilate phosphoribosyltransferase, putative, expressed
LOC_Os07g08120	2.54854	1.18084e-07	BTBT2 - Bric-a-Brac, Tramtrack, Broad Complex BTB domain with tetratricopeptide repeats, expressed
LOC_Os04g48160	2.54637	2.19908e-17	IQ calmodulin-binding motif family protein, putative, expressed
LOC_Os10g41310	2.54533	0.0313502	DUF630/DUF632 domains containing protein, putative, expressed
LOC_Os02g45200	2.54477	0.000385988	dof zinc finger domain containing protein, putative, expressed
LOC_Os05g35580	2.54336	1.8907e-06	amidophosphoribosyltransferase, chloroplast precursor, putative, expressed
LOC_Os02g51490	2.53768	0.034571	methyltransferase, putative, expressed
LOC_Os02g13290	2.53718	0.0389774	phosphoethanolamine/phosphocholine phosphatase, putative, expressed
LOC_Os10g35100	2.53661	0.000998435	expressed protein
LOC_Os01g45910	2.53659	4.5928e-05	plastidic ATP/ADP-transporter, putative, expressed
LOC_Os03g03600	2.53504	0.0352448	fasciclin-like arabinogalactan protein, putative, expressed
LOC_Os01g23630	2.53444	0.0239332	transcription initiation factor IID, 18kD subunit family protein, expressed
LOC_Os05g41172	2.53356	3.47841e-09	histone-lysine N-methyltransferase, H3 lysine-9 specific SUVH1, putative, expressed
LOC_Os02g52860	2.53227	6.78183e-10	phosphate carrier protein, mitochondrial precursor, putative, expressed
LOC_Os11g30910	2.53143	0.0260178	sulfotransferase domain containing protein, expressed
LOC_Os01g65260	2.5297	5.35862e-18	amidophosphoribosyltransferase, chloroplast precursor, putative, expressed
LOC_Os09g28354	2.52881	8.81404e-06	CPuORF39 - conserved peptide uORF-containing transcript, expressed
LOC_Os01g71980	2.52864	0.0390927	rho-GTPase-activating protein-like, putative, expressed
LOC_Os01g02200	2.52826	6.62978e-11	armadillo/beta-catenin repeat family protein, putative, expressed
LOC_Os08g15230	2.52609	3.30971e-50	heat shock protein-related, putative, expressed
LOC_Os02g07690	2.52374	1.09695e-06	VQ domain containing protein, putative, expressed
LOC_Os02g36940	2.52288	0.000893067	uncharacterized Cys-rich domain containing protein, putative, expressed
LOC_Os03g08600	2.51997	2.10853e-26	glycosyl transferase, putative, expressed
LOC_Os03g04650	2.51963	1.50873e-06	cytochrome P450 protein, putative, expressed
LOC_Os06g05160	2.51962	2.03018e-13	sulfate transporter, putative, expressed
LOC_Os08g34120	2.51692	0.000139065	expressed protein
LOC_Os02g46980	2.51658	6.90595e-27	pentatricopeptide, putative, expressed
LOC_Os01g11054	2.51597	4.18765e-53	phosphoenolpyruvate carboxylase, putative, expressed
LOC_Os07g48410	2.51346	2.20147e-58	RNA-binding zinc finger protein, putative, expressed
LOC_Os10g33700	2.5127	0.000444794	PPR repeat containing protein, expressed
LOC_Os10g10434	2.51252	2.09919e-06	dimethyladenosine transferase, putative, expressed
LOC_Os08g02300	2.51157	0.000584986	no apical meristem protein, putative, expressed
LOC_Os05g40950	2.51076	0.000725141	pentatricopeptide repeat-containing protein, putative, expressed
LOC_Os12g44370	2.50991	0.000741729	expressed protein
LOC_Os04g01600	2.50983	0.000504327	erythronate-4-phosphate dehydrogenase domain containing protein, expressed
LOC_Os01g18070	2.50885	0.00903004	bacterial transferase hexapeptide domain containing protein, expressed
LOC_Os03g06240	2.50757	3.26628e-55	YT521-B-like family domain containing protein, expressed
LOC_Os11g14180	2.50697	2.9674e-25	expressed protein
LOC_Os10g37640	2.50685	0.000985903	HIT zinc finger domain containing protein, expressed
LOC_Os04g43070	2.50662	0.00221447	ammonium transporter protein, putative, expressed
LOC_Os08g39850	2.50538	1.27774e-09	lipoxygenase, chloroplast precursor, putative, expressed
LOC_Os02g19470	2.50508	1.24819e-05	expressed protein
LOC_Os11g26860	2.50506	1.45372e-29	serine hydroxymethyltransferase, mitochondrial precursor, putative, expressed
LOC_Os10g36680	2.5049	0.00989371	ubiquitin carboxyl-terminal hydrolase, family 1, putative, expressed
LOC_Os11g25780	2.50261	2.22295e-30	PB1 domain containing protein, expressed
LOC_Os02g35830	2.50224	2.42747e-39	extracellular ligand-gated ion channel, putative, expressed
LOC_Os05g51480	2.50084	1.15452e-19	cleavage and polyadenylation specificity factor, putative, expressed
LOC_Os07g01214	2.50054	3.11328e-10	transposon protein, putative, unclassified, expressed
LOC_Os08g39430	2.49958	0.00128472	thylakoid lumenal 19 kDa protein, chloroplast precursor, putative, expressed
LOC_Os06g19390	2.49935	0.000342785	expressed protein
LOC_Os01g13200	2.49701	8.53197e-11	abscisic acid insensitive 8, putative, expressed
LOC_Os12g38000	2.4961	1.64679e-21	60S ribosomal protein L8, putative, expressed
LOC_Os04g48830	2.49577	0.018147	DUF623 domain containing protein, expressed
LOC_Os06g39470	2.49451	9.18577e-33	transferase family protein, putative, expressed
LOC_Os10g30156	2.49433	6.29878e-05	starch synthase, putative, expressed
LOC_Os09g29490	2.49267	0.0157379	peroxidase precursor, putative, expressed
LOC_Os01g73960	2.48875	0.00233964	drought induced 19 protein, putative, expressed
LOC_Os03g50350	2.48839	9.47828e-14	coatomer alpha subunit, putative, expressed
LOC_Os02g38920	2.48224	0.00737753	glyceraldehyde-3-phosphate dehydrogenase, putative, expressed
LOC_Os06g49880	2.48178	0.000476601	B-box zinc finger family protein, putative, expressed
LOC_Os04g44910	2.48142	1.29096e-07	receptor like protein kinase, putative, expressed
LOC_Os11g04600	2.47933	0.0186652	BTBA5 - Bric-a-Brac,Tramtrack, Broad Complex BTB domain with Ankyrin repeat region, expressed
LOC_Os01g19150	2.479	5.03063e-18	CGMC_GSK.3 - CGMC includes CDA, MAPK, GSK3, and CLKC kinases, expressed
LOC_Os02g50010	2.47853	4.37594e-05	APO, putative, expressed
LOC_Os10g36848	2.47716	2.07363e-06	cytochrome P450, putative, expressed
LOC_Os01g03870	2.47529	0.00409614	expressed protein
LOC_Os09g31180	2.47292	3.38668e-20	ribosomal protein L6, putative, expressed
LOC_Os03g43890	2.4715	6.36644e-09	WD domain, G-beta repeat domain containing protein, expressed
LOC_Os07g07320	2.47133	0.00449218	glutathione S-transferase, putative, expressed
LOC_Os02g43150	2.47056	2.1033e-19	GATA zinc finger domain containing protein, expressed
LOC_Os01g05790	2.47052	4.41013e-09	SLT1 protein, putative, expressed
LOC_Os06g02180	2.46908	3.86217e-09	CSLD2 - cellulose synthase-like family D, expressed
LOC_Os06g48330	2.46844	1.28815e-08	ATEXO70G1, putative, expressed
LOC_Os03g46550	2.46662	3.43411e-11	RGH1A, putative, expressed
LOC_Os07g35880	2.46646	0.00106993	beta-amylase, putative, expressed
LOC_Os12g03800	2.46618	0.000258764	expressed protein
LOC_Os03g21210	2.46464	4.13638e-07	endoglucanase, putative, expressed
LOC_Os03g20500	2.46449	0.00690671	OsFBX82 - F-box domain containing protein, expressed
LOC_Os02g47770	2.46239	1.85431e-05	ZF-HD protein dimerisation region containing protein, expressed
LOC_Os03g18200	2.46172	1.08431e-10	heat shock protein DnaJ, putative, expressed
LOC_Os04g10350	2.46069	4.20084e-06	1-aminocyclopropane-1-carboxylate oxidase homolog 2, putative, expressed
LOC_Os11g38520	2.45662	9.33725e-07	expressed protein
LOC_Os06g07780	2.45625	0.00184313	vesicle-associated membrane protein, putative, expressed
LOC_Os05g26840	2.45502	2.56422e-18	permease domain containing protein, putative, expressed
LOC_Os09g34060	2.45379	1.10399e-06	transcription factor RF2a, putative, expressed
LOC_Os11g43030	2.45154	0.00979481	von Willebrand factor type A domain containing protein, expressed
LOC_Os03g50540	2.44801	3.93906e-09	2Fe-2S iron-sulfur cluster binding domain containing protein, expressed
LOC_Os04g44300	2.44597	0.00367196	transposon protein, putative, unclassified, expressed
LOC_Os03g32490	2.44567	0.00309709	DUF1230 domain containing protein, expressed
LOC_Os08g38800	2.44481	0.0137299	retrotransposon protein, putative, unclassified, expressed
LOC_Os07g01660	2.44394	0.00118087	dirigent, putative, expressed
LOC_Os08g40500	2.44063	0.0145965	expressed protein
LOC_Os06g10750	2.43997	6.05775e-05	integral membrane protein DUF6 containing protein, expressed
LOC_Os05g08370	2.43861	1.60139e-07	CESA1 - cellulose synthase, expressed
LOC_Os09g36350	2.43658	3.89116e-09	endoglucanase, putative, expressed
LOC_Os03g11530	2.43598	2.2264e-05	nucleotide pyrophosphatase/phosphodiesterase, putative, expressed
LOC_Os03g27830	2.4357	1.29199e-07	expressed protein
LOC_Os04g51990	2.43481	0.0154238	transferase family domain containing protein, expressed
LOC_Os04g59330	2.43432	0.00796813	expressed protein
LOC_Os03g57690	2.43427	3.85432e-57	aldehyde oxidase, putative, expressed
LOC_Os05g01600	2.43406	2.32644e-05	actin, putative, expressed
LOC_Os03g09940	2.434	9.12689e-06	sulfate transporter, putative, expressed
LOC_Os10g39450	2.43319	0.000450485	RING-H2 finger protein, putative, expressed
LOC_Os03g57145	2.4319	2.44687e-07	expressed protein
LOC_Os09g26820	2.43097	3.10158e-05	exo70 exocyst complex subunit, putative, expressed
LOC_Os09g38620	2.42909	6.7236e-08	NADPH reductase, putative, expressed
LOC_Os03g12280	2.42905	1.41162e-07	expressed protein
LOC_Os03g53210	2.42842	0.00478182	expressed protein
LOC_Os02g57600	2.42774	4.2045e-05	expressed protein
LOC_Os01g04630	2.42642	1.83979e-29	muconate cycloisomerase, putative, expressed
LOC_Os03g53050	2.42535	6.08218e-11	WRKY121, expressed
LOC_Os01g56180	2.42521	4.70893e-08	expressed protein
LOC_Os09g29239	2.42493	2.41845e-11	purine permease, putative, expressed
LOC_Os03g04930	2.42492	6.86814e-06	expressed protein
LOC_Os01g10950	2.42445	9.92953e-05	peptide-N4-asparagine amidase A, putative, expressed
LOC_Os04g40560	2.42364	0.000811787	WD domain, G-beta repeat domain containing protein, expressed
LOC_Os05g35290	2.42276	2.63408e-11	phenylalanine ammonia-lyase, putative, expressed
LOC_Os03g50050	2.42123	0.00640115	OsFBDUF16 - F-box and DUF domain containing protein, expressed
LOC_Os02g47560	2.41917	0.0233058	DNA-binding protein, putative, expressed
LOC_Os03g40410	2.41917	0.0233058	expressed protein
LOC_Os10g28240	2.41887	0.0210958	calcium-transporting ATPase, plasma membrane-type, putative, expressed
LOC_Os02g04250	2.41847	5.86747e-20	glycosyltransferase, putative, expressed
LOC_Os03g44740	2.4169	0.0342496	cytochrome P450, putative, expressed
LOC_Os07g44950	2.4156	7.57891e-06	bZIP transcription factor domain containing protein, expressed
LOC_Os03g15390	2.41472	2.62735e-06	GA17271-PA, putative, expressed
LOC_Os02g13100	2.41429	1.38691e-12	protein phosphatase 2C, putative, expressed
LOC_Os09g23620	2.41372	0.0290865	MYB family transcription factor, putative, expressed
LOC_Os03g13010	2.4114	4.57271e-06	U-box domain containing protein, expressed
LOC_Os06g21600	2.40983	2.14545e-09	selenoprotein O, putative, expressed
LOC_Os08g44290	2.40904	2.57725e-16	RNA recognition motif containing protein, putative, expressed
LOC_Os09g30150	2.40873	0.0491016	AGC_PVPK_like_kin82y.16 - ACG kinases include homologs to PKA, PKG and PKC, expressed
LOC_Os09g25100	2.4076	1.06801e-06	CAMK_KIN1/SNF1/Nim1_like.35 - CAMK includes calcium/calmodulin depedent protein kinases, expressed
LOC_Os02g53050	2.40577	0.0192784	tetratricopeptide-like helical, putative, expressed
LOC_Os08g27840	2.40401	1.49912e-22	phosphoenolpyruvate carboxylase, putative, expressed
LOC_Os06g35550	2.40245	0.0399299	retrotransposon protein, putative, Ty1-copia subclass, expressed
LOC_Os03g20790	2.4004	0.0116018	ethylene-insensitive 3, putative, expressed
LOC_Os02g43500	2.40026	1.32111e-09	OR, putative, expressed
LOC_Os02g52810	2.39974	0.011908	remorin C-terminal domain containing protein, putative, expressed
LOC_Os07g48100	2.39912	3.14499e-11	CAMK_KIN1/SNF1/Nim1_like.31 - CAMK includes calcium/calmodulin depedent protein kinases, expressed
LOC_Os12g02340	2.3973	0.0374338	LTPL14 - Protease inhibitor/seed storage/LTP family protein precursor, expressed
LOC_Os07g23150	2.39656	5.98021e-07	transferase family protein, putative, expressed
LOC_Os02g05480	2.39386	0.0414798	CGMC_MAPKCMGC_2_SLT2y_ERK.1 - CGMC includes CDA, MAPK, GSK3, and CLKC kinases, expressed
LOC_Os02g01960	2.39364	2.2095e-12	tetratricopeptide repeat domain containing protein, expressed
LOC_Os02g02340	2.39238	0.00149427	glycerol-3-phosphate acyltransferase, putative, expressed
LOC_Os11g44800	2.39158	0.00540902	expressed protein
LOC_Os02g35480	2.39113	0.000985314	expressed protein
LOC_Os06g42560	2.3893	2.50643e-12	tryptophan synthase beta chain 2, putative, expressed
LOC_Os01g53790	2.37721	0.0233264	stress-induced protein, putative, expressed
LOC_Os09g39560	2.3758	0.000185	genetic modifier, putative, expressed
LOC_Os04g59440	2.37557	1.90471e-06	chlorophyll A-B binding protein, putative, expressed
LOC_Os02g43700	2.37541	1.27206e-15	triacylglycerol lipase like protein, putative, expressed
LOC_Os04g42310	2.37518	0.000567992	B4-BTB3 - Bric-a-Brac, Tramtrack, Broad Complex BTB domain with B4 subfamily conserved sequence, expressed
LOC_Os04g20920	2.3735	2.97063e-14	H-BTB2 - Bric-a-Brac, Tramtrack, Broad Complex BTB domain with H family conserved sequence, expressed
LOC_Os07g44200	2.37329	0.0225441	transcription regulator, putative, expressed
LOC_Os05g04340	2.3732	0.000645428	CGMC_GSK.6 - CGMC includes CDA, MAPK, GSK3, and CLKC kinases, expressed
LOC_Os01g24720	2.37208	0.00436482	expressed protein
LOC_Os01g59440	2.37068	0.0239123	BRASSINOSTEROID INSENSITIVE 1-associated receptor kinase 1 precursor, putative, expressed
LOC_Os04g36790	2.37042	3.76285e-06	transcription factor like protein, putative, expressed
LOC_Os07g40320	2.36875	0.00421972	vesicle transport protein GOT1B, putative, expressed
LOC_Os09g16910	2.36651	4.52376e-17	cysteine desulfurase 1, mitochondrial precursor, putative, expressed
LOC_Os08g07290	2.36529	5.73999e-07	HEAT repeat family protein, putative, expressed
LOC_Os07g46610	2.3646	0.00107344	cis-zeatin O-glucosyltransferase, putative, expressed
LOC_Os05g48330	2.36315	9.35632e-10	aspartyl protease family protein, putative, expressed
LOC_Os08g20570	2.36231	1.43644e-30	chloride channel protein, putative, expressed
LOC_Os08g34720	2.36225	1.08087e-06	D-3-phosphoglycerate dehydrogenase, chloroplast precursor, putative, expressed
LOC_Os08g20680	2.36184	0.000126328	expressed protein
LOC_Os06g13720	2.36159	3.30015e-12	dehydrogenase E1 component domain containing protein, expressed
LOC_Os07g37350	2.35918	4.20744e-05	armadillo/beta-catenin repeat family protein, putative, expressed
LOC_Os06g22340	2.35913	0.000210662	cytochrome P450, putative, expressed
LOC_Os02g02890	2.35715	3.65745e-18	peptidyl-prolyl cis-trans isomerase, putative, expressed
LOC_Os04g20400	2.35499	0.0274613	cytokinin-O-glucosyltransferase 1, putative, expressed
LOC_Os01g61970	2.35466	4.3708e-08	Lung seven transmembrane receptor domain containing protein, putative, expressed
LOC_Os02g11720	2.35425	0.00150809	lipase, putative, expressed
LOC_Os02g09150	2.35395	3.07314e-14	inorganic H+ pyrophosphatase, putative, expressed
LOC_Os03g20780	2.35331	0.0104451	ethylene-insensitive 3, putative, expressed
LOC_Os12g07780	2.35293	1.4901e-06	eukaryotic aspartyl protease domain containing protein, expressed
LOC_Os04g50990	2.35001	0.00242431	L11 domain containing ribosomal protein, putative, expressed
LOC_Os01g72380	2.34803	3.56183e-11	expressed protein
LOC_Os05g43520	2.34708	0.00533924	BSD, putative, expressed
LOC_Os07g09420	2.34622	7.49802e-32	ATPase, putative, expressed
LOC_Os12g43660	2.34467	0.000207981	receptor-like protein kinase HAIKU2 precursor, putative, expressed
LOC_Os06g04270	2.34457	1.31042e-34	transketolase, chloroplast precursor, putative, expressed
LOC_Os06g44450	2.3438	4.51257e-40	CCT/B-box zinc finger protein, putative, expressed
LOC_Os06g18670	2.342	3.01539e-08	anthocyanidin 3-O-glucosyltransferase, putative, expressed
LOC_Os02g15750	2.3415	1.97715e-06	expressed protein
LOC_Os10g30560	2.34118	0.0350249	UDP-glucoronosyl and UDP-glucosyl transferase domain containing protein, expressed
LOC_Os03g10640	2.33925	6.93172e-11	calcium-transporting ATPase, plasma membrane-type, putative, expressed
LOC_Os09g23550	2.33865	2.33502e-09	dehydrogenase, putative, expressed
LOC_Os10g03320	2.33768	7.05527e-05	UDP-glucoronosyl and UDP-glucosyl transferase domain containing protein, expressed
LOC_Os03g49990	2.33736	7.08296e-28	GRAS family transcription factor domain containing protein, expressed
LOC_Os06g43170	2.33511	5.32562e-09	transposon protein, putative, unclassified, expressed
LOC_Os06g35560	2.33476	0.00764417	reticuline oxidase-like protein precursor, putative, expressed
LOC_Os01g24880	2.33454	0.000792434	zinc finger, C3HC4 type domain containing protein, expressed
LOC_Os04g57340	2.33451	7.35405e-13	AP2 domain containing protein, expressed
LOC_Os03g58790	2.33225	0.00530883	ATPase, putative, expressed
LOC_Os10g38930	2.3316	0.00106324	shikimate/quinate 5-dehydrogenase, putative, expressed
LOC_Os08g42370	2.33143	0.00183132	zinc finger DHHC domain-containing protein, putative, expressed
LOC_Os10g42230	2.33086	0.00412149	AT hook motif domain containing protein, expressed
LOC_Os01g58500	2.32791	0.00941017	expressed protein
LOC_Os07g39590	2.32757	2.34491e-29	spotted leaf 11, putative, expressed
LOC_Os11g38650	2.32279	1.64659e-16	UDP-glucoronosyl/UDP-glucosyl transferase, putative, expressed
LOC_Os03g29770	2.32193	3.72861e-10	EF hand family protein, expressed
LOC_Os06g17290	2.32137	0.000682291	phosphatidylinositol 3- and 4-kinase family protein, putative, expressed
LOC_Os03g14500	2.32073	1.01116e-09	expressed protein
LOC_Os03g54890	2.32029	6.91224e-11	ribosomal protein L13, putative, expressed
LOC_Os02g55440	2.31899	6.62111e-13	transmembrane 9 superfamily member, putative, expressed
LOC_Os01g43070	2.31893	2.33538e-07	psbP-related thylakoid lumenal protein 4, chloroplast precursor, putative, expressed
LOC_Os05g39350	2.31858	4.72094e-08	PMR5, putative, expressed
LOC_Os10g33104	2.31762	0.0114334	expressed protein
LOC_Os01g40590	2.31635	0.00151152	tyrosine protein kinase domain containing protein, putative, expressed
LOC_Os07g39620	2.3159	1.57966e-41	C2 domain containing protein, putative, expressed
LOC_Os01g70670	2.31477	1.59917e-06	BTBM1 - Bric-a-Brac, Tramtrack, Broad Complex BTB domain with Meprin and TRAF Homology MATH domain, expressed
LOC_Os05g37520	2.31452	9.77665e-29	expressed protein
LOC_Os02g01360	2.31452	0.0315486	OsMADS60 - MADS-box family gene with MIKCc type-box, expressed
LOC_Os01g05820	2.31382	0.000214986	gamma-glutamyltranspeptidase 1 precursor, putative, expressed
LOC_Os02g58020	2.31377	7.59208e-09	ABC transporter, ATP-binding protein, putative, expressed
LOC_Os01g10580	2.31278	3.23681e-20	B-box zinc finger family protein, putative, expressed
LOC_Os04g39489	2.31245	2.55646e-08	amino acid transporter, putative, expressed
LOC_Os06g09450	2.30909	2.46776e-21	sucrose synthase, putative, expressed
LOC_Os10g38630	2.30821	4.39808e-20	glutathione S-transferase, putative, expressed
LOC_Os02g48870	2.30808	0.00788113	aspartic proteinase nepenthesin-2 precursor, putative, expressed
LOC_Os08g37920	2.30785	2.28943e-11	ZOS8-09 - C2H2 zinc finger protein, expressed
LOC_Os12g23180	2.30695	2.54104e-13	3-beta hydroxysteroid dehydrogenase/isomerase family protein, putative, expressed
LOC_Os06g07350	2.30691	1.6847e-05	RNA-binding motif protein, putative, expressed
LOC_Os02g55600	2.30606	0.00709788	expressed protein
LOC_Os07g12890	2.30595	2.76792e-05	metal cation transporter, putative, expressed
LOC_Os02g41680	2.30579	1.3838e-07	phenylalanine ammonia-lyase, putative, expressed
LOC_Os07g09970	2.30577	3.43516e-05	LTPL84 - Protease inhibitor/seed storage/LTP family protein precursor, expressed
LOC_Os01g60420	2.30536	0.00388477	expressed protein
LOC_Os11g32240	2.30125	1.52754e-09	cytochrome P450 51, putative, expressed
LOC_Os12g39650	2.30072	0.0188782	tubulin, putative, expressed
LOC_Os06g27910	2.30033	0.00355877	oleosin, putative, expressed
LOC_Os08g14620	2.29777	1.77529e-13	expressed protein
LOC_Os11g07830	2.29518	0.0491775	dirigent, putative, expressed
LOC_Os04g02850	2.29512	5.6989e-12	pentatricopeptide, putative, expressed
LOC_Os04g31120	2.29245	0.000704715	OsFBK14 - F-box domain and kelch repeat containing protein, expressed
LOC_Os05g50840	2.28964	1.87828e-09	mitochondrial carrier protein, putative, expressed
LOC_Os03g11550	2.28875	0.0173726	protein of unknown function DUF1675 domain containing protein, expressed
LOC_Os11g18044	2.28841	0.0195596	peptide transporter PTR2, putative, expressed
LOC_Os05g35110	2.28656	2.69319e-17	OsFBL22 - F-box domain and LRR containing protein, expressed
LOC_Os02g10390	2.28505	5.86186e-50	chlorophyll A-B binding protein, putative, expressed
LOC_Os07g23640	2.28422	0.020645	retrotransposon protein, putative, Ty3-gypsy subclass, expressed
LOC_Os01g32880	2.2837	6.86509e-06	AP-3 complex subunit delta, putative, expressed
LOC_Os01g25386	2.28267	2.43733e-49	multidrug resistance-associated protein, putative, expressed
LOC_Os07g47400	2.28221	0.000412168	SRC2 protein, putative, expressed
LOC_Os02g55920	2.28203	0.00706292	expressed protein
LOC_Os01g12740	2.28173	1.2269e-05	cytochrome P450, putative, expressed
LOC_Os01g12430	2.28147	0.000418692	receptor-like protein kinase, putative, expressed
LOC_Os09g04680	2.28124	0.0152217	photosystem II P680 chlorophyll A apoprotein, putative, expressed
LOC_Os04g37500	2.28033	0.043203	glutamate decarboxylase, putative, expressed
LOC_Os03g51080	2.27963	2.88598e-10	glutamate decarboxylase, putative, expressed
LOC_Os02g49800	2.27953	9.27596e-13	eukaryotic aspartyl protease domain containing protein, expressed
LOC_Os07g25450	2.27839	1.66054e-05	histone-lysine N-methyltransferase, putative, expressed
LOC_Os07g02090	2.27668	0.000372737	Ser/Thr protein phosphatase family protein, putative, expressed
LOC_Os06g13080	2.27648	0.00111715	spotted leaf 11, putative, expressed
LOC_Os05g43850	2.27601	1.07224e-10	OsFBT9 - F-box and tubby domain containing protein, expressed
LOC_Os05g44792	2.273	0.0165578	expressed protein
LOC_Os06g11800	2.27217	0.0147318	annexin, putative, expressed
LOC_Os09g25490	2.27054	8.00337e-37	CESA9 - cellulose synthase, expressed
LOC_Os06g12370	2.26815	7.52097e-05	OsFtsH6 FtsH protease, homologue of AtFtsH6, expressed
LOC_Os03g46330	2.26802	0.0139817	pattern formation protein EMB30, putative, expressed
LOC_Os03g45420	2.26767	1.32791e-18	armadillo/beta-catenin repeat family protein, putative, expressed
LOC_Os09g06464	2.26631	0.00528431	CCT/B-box zinc finger protein, putative, expressed
LOC_Os03g10090	2.2662	1.07023e-15	transporter family protein, putative, expressed
LOC_Os01g13550	2.26567	0.00151048	beta-amylase, putative, expressed
LOC_Os02g35560	2.26533	2.64942e-05	OsFBX53 - F-box domain containing protein, expressed
LOC_Os06g33710	2.26429	0.00053966	spermidine synthase, putative, expressed
LOC_Os03g41110	2.2638	6.27547e-05	ZOS3-14 - C2H2 zinc finger protein, expressed
LOC_Os04g39650	2.26339	0.0462318	receptor protein kinase CLAVATA1 precursor, putative, expressed
LOC_Os04g08764	2.26339	0.0370931	avr9/Cf-9 rapidly elicited protein 137, putative, expressed
LOC_Os07g42200	2.26208	5.25651e-16	tyrosine protein kinase domain containing protein, putative, expressed
LOC_Os02g06330	2.26181	0.00119166	AP2 domain containing protein, expressed
LOC_Os08g38570	2.25704	0.0095207	WD domain, G-beta repeat domain containing protein, expressed
LOC_Os01g42700	2.25582	2.61499e-14	expressed protein
LOC_Os10g32760	2.25538	0.0280876	zinc finger family protein, putative, expressed
LOC_Os05g43650	2.2528	0.000351177	expressed protein
LOC_Os04g35140	2.25222	0.0140473	OsSub41 - Putative Subtilisin homologue, expressed
LOC_Os03g10370	2.25031	0.0290865	ADP-ribosylation factor, putative, expressed
LOC_Os01g37950	2.24945	0.000384406	expressed protein
LOC_Os10g41400	2.24873	8.07201e-12	peptide methionine sulfoxide reductase, putative, expressed
LOC_Os01g47190	2.2482	0.000455194	phosphoglycerate mutase, putative, expressed
LOC_Os10g32810	2.24688	1.41424e-40	beta-amylase, putative, expressed
LOC_Os05g28190	2.24649	1.60517e-08	ranBP1 domain containing protein, expressed
LOC_Os10g31040	2.24613	6.47241e-13	Citrate transporter protein, putative, expressed
LOC_Os03g13390	2.24605	0.00145822	oxidoreductase, aldo/keto reductase family protein, putative, expressed
LOC_Os03g48430	2.24478	0.000628946	1-aminocyclopropane-1-carboxylate oxidase homolog 4, putative, expressed
LOC_Os10g40600	2.24217	1.45918e-13	peptide transporter PTR2, putative, expressed
LOC_Os07g10770	2.24136	1.47232e-08	CESA8 - cellulose synthase, expressed
LOC_Os04g49000	2.24073	0.000713289	zinc finger, C3HC4 type domain containing protein, expressed
LOC_Os11g05400	2.24071	4.91332e-17	Ser/Thr protein phosphatase family protein, putative, expressed
LOC_Os02g39990	2.24038	0.0253636	expressed protein
LOC_Os02g42590	2.23619	2.16502e-14	WD-40 repeat family protein, putative, expressed
LOC_Os07g31884	2.23582	2.93941e-17	MATE efflux family protein, putative, expressed
LOC_Os01g10440	2.2354	0.0245001	xylosyltransferase, putative, expressed
LOC_Os05g03620	2.23523	2.34836e-09	TKL_IRAK_CR4L.4 - The CR4L subfamily has homology with Crinkly4, expressed
LOC_Os02g07260	2.23382	5.88552e-09	phosphoglycerate kinase protein, putative, expressed
LOC_Os09g19650	2.23356	0.0253813	3-ketoacyl-CoA synthase precursor, putative, expressed
LOC_Os03g42710	2.23278	1.25698e-07	WD-40 repeat family protein, putative, expressed
LOC_Os10g30790	2.23049	9.00267e-14	inorganic phosphate transporter, putative, expressed
LOC_Os07g42960	2.23008	1.28393e-14	phospho-2-dehydro-3-deoxyheptonate aldolase, chloroplast precursor, putative, expressed
LOC_Os01g72080	2.22962	1.36074e-05	calmodulin-like protein 1, putative, expressed
LOC_Os02g03100	2.22744	5.78931e-05	oxidoreductase, aldo/keto reductase family protein, putative, expressed
LOC_Os04g40080	2.22516	7.69441e-05	leucine rich repeat containing protein, expressed
LOC_Os03g27210	2.22455	0.00483754	LOL3, putative, expressed
LOC_Os11g02000	2.22081	0.00879263	retrotransposon protein, putative, unclassified, expressed
LOC_Os01g59100	2.22061	0.00690669	cytokinin-N-glucosyltransferase 1, putative, expressed
LOC_Os11g07030	2.21946	0.00882335	integrator complex subunit 3, putative, expressed
LOC_Os08g01380	2.21839	2.29666e-06	2Fe-2S iron-sulfur cluster binding domain containing protein, expressed
LOC_Os01g11160	2.21688	0.0173533	amino acid permease family protein, putative, expressed
LOC_Os01g55650	2.21669	0.000203308	phospholipase, patatin family, putative, expressed
LOC_Os10g41470	2.21347	0.00240521	60S ribosomal protein L27-3, putative, expressed
LOC_Os09g28050	2.2114	3.76757e-06	asparate aminotransferase, putative, expressed
LOC_Os02g45000	2.21039	1.01738e-13	expressed protein
LOC_Os07g05880	2.20698	0.000837869	OsFBK18 - F-box domain and kelch repeat containing protein, expressed
LOC_Os05g44340	2.20672	3.34924e-06	heat shock protein 101, putative, expressed
LOC_Os03g02330	2.20629	0.00141023	AAA-type ATPase family protein, putative, expressed
LOC_Os11g06390	2.2055	8.13114e-16	actin, putative, expressed
LOC_Os04g47170	2.20453	0.000276932	ATROPGEF7/ROPGEF7, putative, expressed
LOC_Os06g46000	2.2045	3.06634e-13	tubulin/FtsZ domain containing protein, putative, expressed
LOC_Os01g60110	2.20336	0.0130996	E2F-related protein, putative, expressed
LOC_Os07g12150	2.20315	0.0236761	acyl carrier protein, putative, expressed
LOC_Os01g04350	2.20277	5.04577e-06	hsp20/alpha crystallin family protein, putative, expressed
LOC_Os03g46325	2.20156	0.000976642	pattern formation protein, putative, expressed
LOC_Os09g14680	2.20121	0.00875678	expressed protein
LOC_Os12g38110	2.19998	1.54837e-16	importin subunit beta, putative, expressed
LOC_Os07g23120	2.19949	1.61503e-05	expressed protein
LOC_Os03g55070	2.19912	6.84212e-26	UDP-glucose 6-dehydrogenase, putative, expressed
LOC_Os07g09010	2.19862	8.13005e-15	nodulin, putative, expressed
LOC_Os03g18360	2.19807	6.33821e-05	BTBT1 - Bric-a-Brac, Tramtrack, Broad Complex BTB domain with tetratricopeptide repeats, expressed
LOC_Os04g54560	2.19613	0.000454708	transferase family protein, putative, expressed
LOC_Os09g07380	2.19609	0.000103711	frigida, putative, expressed
LOC_Os05g32170	2.19586	0.0004075	TKL_IRAK_CR4L.5 - The CR4L subfamily has homology with Crinkly4, expressed
LOC_Os12g24040	2.19545	0.000991071	glycosyl hydrolase family 9 protein, expressed
LOC_Os02g50960	2.19492	7.33958e-14	auxin efflux carrier component, putative, expressed
LOC_Os02g52230	2.19249	9.11684e-11	coronatine-insensitive protein 1, putative, expressed
LOC_Os05g47730	2.19213	0.0411667	LTPL153 - Protease inhibitor/seed storage/LTP family protein precursor, expressed
LOC_Os04g40660	2.18987	2.45195e-11	MA3 domain containing protein, expressed
LOC_Os10g36690	2.18967	7.18237e-07	dehydration response related protein, putative, expressed
LOC_Os02g46970	2.18915	0.0388052	AMP-binding domain containing protein, expressed
LOC_Os05g36360	2.18648	0.00014028	U-box domain containing protein, expressed
LOC_Os07g40450	2.18526	0.00908411	expressed protein
LOC_Os01g16354	2.18454	0.000360559	rab GDP dissociation inhibitor alpha, putative, expressed
LOC_Os01g48250	2.18322	0.00591485	OsFBDUF5 - F-box and DUF domain containing protein, expressed
LOC_Os03g61130	2.18293	1.48937e-14	phosphoesterase family protein, putative, expressed
LOC_Os11g42100	2.18109	0.0375404	Leucine Rich Repeat family protein, expressed
LOC_Os02g50540	2.17982	2.45195e-11	expressed protein
LOC_Os01g60200	2.17954	0.00227918	expressed protein
LOC_Os07g10660	2.17815	0.0336066	ribosomal protein, putative, expressed
LOC_Os09g36110	2.17814	0.00768595	OsSub59 - Putative Subtilisin homologue, expressed
LOC_Os10g16974	2.17635	0.00751866	cytochrome P450, putative, expressed
LOC_Os02g07160	2.17629	1.01592e-21	glyoxalase family protein, putative, expressed
LOC_Os03g50310	2.17521	7.79759e-42	CCT/B-box zinc finger protein, putative, expressed
LOC_Os09g34960	2.17496	0.0479997	hydroxymethylglutaryl-CoA synthase, putative, expressed
LOC_Os12g06780	2.17456	0.00788113	expressed protein
LOC_Os09g33800	2.17354	0.0388559	arabinogalactan protein, putative, expressed
LOC_Os02g10660	2.17269	6.8715e-06	glycosyl hydrolases family 17, putative, expressed
LOC_Os12g43640	2.17219	1.44824e-21	receptor-like protein kinase HAIKU2 precursor, putative, expressed
LOC_Os01g55410	2.17162	0.000563197	expressed protein
LOC_Os01g65420	2.17105	0.00858701	expressed protein
LOC_Os09g25850	2.17017	3.69496e-08	WAX2, putative, expressed
LOC_Os11g11490	2.16861	2.20877e-21	TKL_IRAK_CR4L.7 - The CR4L subfamily has homology with Crinkly4, expressed
LOC_Os05g42424	2.16815	0.000225244	ubiquitin family protein, putative, expressed
LOC_Os07g37990	2.16535	1.2861e-11	glycosyltransferase sugar-binding region containing DXD motif, putative, expressed
LOC_Os03g12680	2.16514	0.0337986	protein kinase, putative, expressed
LOC_Os04g49210	2.16391	0.0273728	naringenin,2-oxoglutarate 3-dioxygenase, putative, expressed
LOC_Os11g02300	2.16101	0.00762681	CPuORF36 - conserved peptide uORF-containing transcript, expressed
LOC_Os11g06320	2.16018	1.176e-05	expressed protein
LOC_Os02g48720	2.1596	1.50425e-12	mitochondrial carrier protein, putative, expressed
LOC_Os03g04680	2.15944	0.000194704	cytochrome P450, putative, expressed
LOC_Os01g08440	2.15891	3.29141e-08	UDP-glucoronosyl and UDP-glucosyl transferase domain containing protein, expressed
LOC_Os03g05780	2.15817	2.55523e-08	4-coumarate--CoA ligase-like 7, putative, expressed
LOC_Os06g10810	2.15774	0.0289424	phosphate carrier protein, mitochondrial precursor, putative, expressed
LOC_Os05g34050	2.15713	1.56363e-12	bZIP transcription factor domain containing protein, expressed
LOC_Os01g51410	2.15561	9.92483e-39	glycine dehydrogenase, putative, expressed
LOC_Os03g25430	2.15545	0.00631555	transcription regulator, putative, expressed
LOC_Os01g69250	2.15499	3.57561e-05	mitochondrial import receptor subunit TOM20, putative, expressed
LOC_Os02g48860	2.15322	4.2771e-09	aspartic proteinase nepenthesin-2 precursor, putative, expressed
LOC_Os03g64280	2.15254	0.0225872	1-aminocyclopropane-1-carboxylate oxidase homolog 1, putative, expressed
LOC_Os01g61230	2.15252	0.000706951	dihydroflavonol-4-reductase, putative, expressed
LOC_Os01g70210	2.15246	0.00160401	CRAL/TRIO domain containing protein, expressed
LOC_Os07g47370	2.14996	0.0198291	pentatricopeptide, putative, expressed
LOC_Os08g28710	2.14848	9.62621e-08	receptor protein kinase CRINKLY4 precursor, putative, expressed
LOC_Os12g05230	2.14787	0.000567992	ATP-dependent RNA helicase, putative, expressed
LOC_Os07g42310	2.14681	0.00253613	lung seven transmembrane domain containing protein, putative, expressed
LOC_Os07g30020	2.14649	1.76183e-18	anthranilate phosphoribosyltransferase, putative, expressed
LOC_Os02g57480	2.14633	0.00430922	transferase family protein, putative, expressed
LOC_Os07g32010	2.145	8.53376e-11	UDP-glucoronosyl and UDP-glucosyl transferase domain containing protein, expressed
LOC_Os02g05710	2.14451	1.01889e-05	expressed protein
LOC_Os01g53920	2.14413	0.0162926	receptor-like protein kinase 5 precursor, putative, expressed
LOC_Os05g33380	2.14373	9.78857e-06	fructose-bisphospate aldolase isozyme, putative, expressed
LOC_Os02g52940	2.14349	0.000116989	soluble inorganic pyrophosphatase, putative, expressed
LOC_Os01g67540	2.14308	3.7909e-16	AMP-binding domain containing protein, expressed
LOC_Os01g56100	2.14209	0.0137299	BSD domain containing protein, expressed
LOC_Os01g09620	2.14013	7.66195e-18	zinc finger/CCCH transcription factor, putative, expressed
LOC_Os07g37040	2.13913	1.16517e-05	PB1 domain containing protein, expressed
LOC_Os01g24820	2.13731	5.9005e-07	NB-ARC domain containing protein, expressed
LOC_Os01g68630	2.13616	2.43228e-05	leaf senescence related protein, putative, expressed
LOC_Os04g45290	2.13542	0.0111543	glycosyl hydrolases, putative, expressed
LOC_Os12g01240	2.1336	0.00133386	mitochondrial substrate carrier family protein, putative, expressed
LOC_Os03g21780	2.13197	0.00214368	pentatricopeptide repeat domain containing protein, putative, expressed
LOC_Os04g51780	2.13033	0.0458281	expressed protein
LOC_Os04g47780	2.12856	0.00272406	transmembrane amino acid transporter protein, putative, expressed
LOC_Os04g35130	2.12642	0.00270634	expressed protein
LOC_Os07g45090	2.12617	0.000848585	NADH-ubiquinone oxidoreductase 51 kDa subunit, mitochondrial precursor, putative, expressed
LOC_Os01g52050	2.12392	4.70391e-17	systemin receptor SR160 precursor, putative, expressed
LOC_Os02g12890	2.12259	0.0141862	cytochrome P450, putative, expressed
LOC_Os08g05030	2.12157	0.000564396	expressed protein
LOC_Os07g13810	2.11844	0.0021769	cytokinin-N-glucosyltransferase 1, putative, expressed
LOC_Os07g08840	2.11575	9.97487e-07	thioredoxin, putative, expressed
LOC_Os11g07911	2.11562	0.0167777	expressed protein
LOC_Os05g07940	2.1155	2.69842e-09	glyoxalase family protein, putative, expressed
LOC_Os05g25640	2.11368	5.60548e-14	cytochrome P450, putative, expressed
LOC_Os03g18454	2.112	2.7371e-05	gamma-interferon-inducible lysosomal thiol reductase precursor, putative, expressed
LOC_Os10g35020	2.11155	4.30996e-05	glycosyltransferase, putative, expressed
LOC_Os03g53250	2.10957	0.00429611	expressed protein
LOC_Os01g49000	2.10912	0.00495658	katanin p60 ATPase-containing subunit, putative, expressed
LOC_Os03g62180	2.1089	5.32636e-22	lectin protein kinase family protein, putative, expressed
LOC_Os08g35090	2.10715	0.0390368	OsSub56 - Putative Subtilisin homologue, expressed
LOC_Os05g35444	2.10713	0.000415251	expressed protein
LOC_Os03g50280	2.10617	0.00937997	GLTP domain containing protein, putative, expressed
LOC_Os07g30820	2.10524	0.000192325	zinc finger family protein, putative, expressed
LOC_Os02g44360	2.10485	0.000772356	scarecrow transcription factor family protein, putative, expressed
LOC_Os08g34240	2.10295	6.67676e-07	CAMK_KIN1/SNF1/Nim1_like.33 - CAMK includes calcium/calmodulin depedent protein kinases, expressed
LOC_Os09g23570	2.1019	0.046877	inactive receptor kinase At2g26730 precursor, putative, expressed
LOC_Os10g28200	2.10184	5.27699e-06	NAD dependent epimerase/dehydratase family protein, putative, expressed
LOC_Os12g08810	2.09929	2.56314e-10	VTC2, putative, expressed
LOC_Os12g13674	2.09926	2.84303e-15	expressed protein
LOC_Os05g43840	2.09752	9.48113e-13	CAMK_KIN1/SNF1/Nim1_like.25 - CAMK includes calcium/calmodulin depedent protein kinases, expressed
LOC_Os03g57780	2.09735	0.0231641	protein kinase, putative, expressed
LOC_Os01g21320	2.09722	4.15624e-15	NAD dependent epimerase/dehydratase family domain containing protein, expressed
LOC_Os01g49360	2.09507	0.0209317	FAD-binding and arabino-lactone oxidase domains containing protein, putative, expressed
LOC_Os01g16870	2.09416	3.35303e-09	argonaute, putative, expressed
LOC_Os09g28910	2.09336	3.45058e-15	carbonic anhydrase, chloroplast precursor, putative, expressed
LOC_Os05g35410	2.09264	2.87232e-06	potassium channel AKT2/3, putative, expressed
LOC_Os03g48320	2.09168	0.019199	disease resistance RPP13-like protein 1, putative, expressed
LOC_Os02g22090	2.09146	1.24289e-14	pattern formation protein EMB30, putative, expressed
LOC_Os07g32510	2.08832	3.19475e-10	dof zinc finger domain containing protein, putative, expressed
LOC_Os02g35620	2.08744	1.00979e-06	expressed protein
LOC_Os06g12680	2.08681	0.00552686	RING-H2 finger protein, putative, expressed
LOC_Os09g36550	2.08606	0.0245786	armadillo/beta-catenin repeat family protein, putative, expressed
LOC_Os04g57520	2.08481	0.00038193	UBX domain-containing protein, putative, expressed
LOC_Os02g38970	2.08477	0.019087	expressed protein
LOC_Os07g02100	2.08442	0.0303737	flavin-containing monooxygenase family protein, putative, expressed
LOC_Os02g11110	2.08369	8.59163e-22	flavonol-3-O-glycoside-7-O-glucosyltransferase 1, putative, expressed
LOC_Os12g42850	2.08335	7.14488e-15	amino acid permease, putative, expressed
LOC_Os06g33720	2.08186	0.0164716	flavin-containing monooxygenase family protein, putative, expressed
LOC_Os04g44700	2.08128	2.02594e-11	WD-40 repeat family protein, putative, expressed
LOC_Os03g10820	2.08086	0.0185801	expressed protein
LOC_Os08g41040	2.07855	2.39339e-06	expressed protein
LOC_Os01g70110	2.07807	0.00553593	No apical meristem protein, putative, expressed
LOC_Os01g01520	2.07792	0.00839704	transferase family protein, putative, expressed
LOC_Os03g04570	2.07782	1.84184e-11	peptide transporter PTR3-A, putative, expressed
LOC_Os06g20200	2.07687	0.00567506	gibberellin receptor GID1L2, putative, expressed
LOC_Os01g57854	2.07638	0.0140844	pectinesterase, putative, expressed
LOC_Os07g31370	2.07634	9.56917e-05	ras-related protein, putative, expressed
LOC_Os11g18730	2.07404	0.000228666	glycosyl hydrolase family 3 protein, putative, expressed
LOC_Os04g02900	2.0719	2.44795e-10	dehydrogenase E1 component domain containing protein, expressed
LOC_Os02g34930	2.06982	0.000103081	expressed protein
LOC_Os10g36950	2.06861	0.000236634	DUF677 domain containing protein, putative, expressed
LOC_Os08g14350	2.06722	1.18711e-05	expressed protein
LOC_Os02g43770	2.06629	1.5606e-11	DUF630/DUF632 domains containing protein, putative, expressed
LOC_Os10g33040	2.06533	0.0026832	receptor-like protein kinase precursor, putative, expressed
LOC_Os04g51910	2.06445	4.72382e-08	proteasome/cyclosome repeat containing protein, expressed
LOC_Os02g56280	2.06406	2.58661e-08	zinc finger family protein, putative, expressed
LOC_Os04g33500	2.06368	0.00131967	protein kinase, putative, expressed
LOC_Os04g01140	2.06287	0.00261251	cytochrome P450 93A2, putative, expressed
LOC_Os10g25210	2.06058	0.00220452	OsFBX384 - F-box domain containing protein, expressed
LOC_Os02g50340	2.05983	0.000515322	membrane attack complex component/perforin/complement C9, putative, expressed
LOC_Os04g08740	2.05901	7.57891e-06	ethylene receptor, putative, expressed
LOC_Os04g45460	2.05714	0.00411835	cysteine-rich repeat secretory protein precursor, putative, expressed
LOC_Os08g05510	2.05706	0.0129058	MYB family transcription factor, putative, expressed
LOC_Os02g10350	2.05547	1.26164e-14	MLO domain containing protein, putative, expressed
LOC_Os04g12980	2.05268	0.000783152	UDP-glucoronosyl/UDP-glucosyl transferase, putative, expressed
LOC_Os06g47340	2.05119	2.42396e-13	glycosyltransferase family 43 protein, putative, expressed
LOC_Os01g13320	2.05114	0.000198461	pectinesterase, putative, expressed
LOC_Os01g68269	2.05094	0.00713971	expressed protein
LOC_Os03g04050	2.05038	1.67903e-06	protein kinase family protein, putative, expressed
LOC_Os01g52550	2.04884	1.14841e-09	ABC transporter, ATP-binding protein, putative, expressed
LOC_Os08g36170	2.04456	6.66954e-05	cytokinesis negative regulator RCP1, putative, expressed
LOC_Os03g04410	2.04415	4.62105e-21	aconitate hydratase protein, putative, expressed
LOC_Os10g32880	2.04187	0.000119469	WD domain, G-beta repeat domain containing protein, expressed
LOC_Os10g40110	2.03663	1.13635e-05	GTP binding protein, putative, expressed
LOC_Os07g18050	2.03639	0.0397811	RNA-binding motif protein, putative, expressed
LOC_Os04g51660	2.03615	0.00028412	transferase family protein, putative, expressed
LOC_Os07g31440	2.03459	0.000985899	expressed protein
LOC_Os12g36750	2.03371	0.00131026	expressed protein
LOC_Os08g37810	2.0328	6.09793e-06	transcription factor like protein, putative, expressed
LOC_Os03g19280	2.03198	0.01015	argininosuccinate lyase, putative, expressed
LOC_Os12g44180	2.03192	0.000899035	nodulin, putative, expressed
LOC_Os10g31320	2.03173	0.00030225	retrotransposon protein, putative, unclassified, expressed
LOC_Os06g47700	2.03153	0.0399494	serine/threonine-protein kinase BRI1-like 2 precursor, putative, expressed
LOC_Os06g41120	2.03124	4.07399e-06	expressed protein
LOC_Os01g72330	2.03099	0.00267346	OsRR4 type-A response regulator, expressed
LOC_Os11g32890	2.03049	0.0411028	expressed protein
LOC_Os01g67580	2.03036	0.0348165	multidrug resistance-associated protein, putative, expressed
LOC_Os04g41030	2.02941	1.13221e-07	inactive receptor kinase At1g27190 precursor, putative, expressed
LOC_Os04g49748	2.02913	0.00206943	purine permease, putative, expressed
LOC_Os06g49380	2.02908	0.000169805	NBS-LRR disease resistance protein, putative, expressed
LOC_Os01g63420	2.02894	1.3915e-12	OsFBL4 - F-box domain and LRR containing protein, expressed
LOC_Os08g12750	2.02847	0.000445159	serine/threonine-protein kinase HT1, putative, expressed
LOC_Os01g37560	2.02846	1.57021e-15	chaperone protein dnaJ 49, putative, expressed
LOC_Os03g13870	2.0281	0.000319365	expressed protein
LOC_Os04g33310	2.02735	1.93242e-07	expressed protein
LOC_Os09g34340	2.02654	0.0196477	expressed protein
LOC_Os06g39270	2.02636	0.00376551	UDP-glucoronosyl and UDP-glucosyl transferase domain containing protein, expressed
LOC_Os08g04470	2.02585	0.00724479	U box protein 8, putative, expressed
LOC_Os09g36890	2.02233	0.0213484	hydroxyproline-rich glycoprotein family protein, putative, expressed
LOC_Os03g05620	2.02211	0.000226646	inorganic phosphate transporter, putative, expressed
LOC_Os03g18130	2.02106	7.53446e-11	asparagine synthetase, putative, expressed
LOC_Os12g08790	2.02084	0.0228084	TPR domain protein, putative, expressed
LOC_Os04g43700	2.02039	0.0243039	glycosyl transferase 8 domain containing protein, putative, expressed
LOC_Os05g41930	2.01839	2.93283e-06	N-rich protein, putative, expressed
LOC_Os03g03720	2.01442	5.92478e-28	glyceraldehyde-3-phosphate dehydrogenase, putative, expressed
LOC_Os05g35260	2.01326	4.75735e-16	PB1 domain containing protein, expressed
LOC_Os08g45030	2.01315	1.41988e-30	multidrug resistance protein, putative, expressed
LOC_Os03g28940	2.01284	3.27607e-09	ZIM domain containing protein, putative, expressed
LOC_Os11g14300	2.01229	2.09427e-06	la domain containing protein, expressed
LOC_Os01g53220	2.01027	2.50822e-12	HSF-type DNA-binding domain containing protein, expressed
LOC_Os02g10290	2.00834	0.000305121	copper-transporting ATPase, putative, expressed
LOC_Os06g13870	2.00559	0.00136474	U-box protein CMPG1, putative, expressed
LOC_Os02g09390	2.00477	5.33502e-05	cytochrome P450, putative, expressed
LOC_Os10g37980	2.00331	1.40632e-15	prephenate dehydratase domain containing protein, expressed
LOC_Os07g32450	2.00323	0.00759114	protein kinase PKN/PRK1, effector, putative, expressed
LOC_Os04g35070	2.00248	0.00915227	expressed protein
