# Supplementary material for: A double-stranded RNA binding protein enhances drought resistance via protein phase separation in rice
Source: Nat Commun. 2024 Mar 21;15:2514. doi: 10.1038/s41467-024-46754-2 (PMC10957929; doi:10.1038/s41467-024-46754-2)
Supplement: Supplementary file 7 — Supplementary Data 4 [file 41467_2024_46754_MOESM7_ESM.xlsx]

## Sheet: Sheet1
Supplementery Data 4. List of DEGs from RNA-seq (Benjanmini & Hochberg (BH) for multiple comparisons for the RNA-Seq data, padj is shown)
List of DEGs (drg9-26 versus ZH11)
gene_id	log2FoldChange	padj	DEG style	Description
LOC_Os11g43790	-1.45118	1.2e-301	down	DUF581 domain containing protein, expressed
LOC_Os03g18850	-1.66263	1.32e-278	down	pathogenesis-related Bet v I family protein, putative, expressed
LOC_Os12g38170	-1.41371	2.78e-262	down	osmotin, putative, expressed
LOC_Os08g34390	-1.32545	1.55e-236	down	retrotransposon protein, putative, unclassified, expressed
LOC_Os05g50380	-1.01006	7.37e-231	down	glucose-1-phosphate adenylyltransferase large subunit, chloroplast precursor, putative, expressed
LOC_Os01g73000	-1.17342	4.96e-218	down	copine, putative, expressed
LOC_Os02g37480	-1.55253	5.48e-164	down	glycine-rich cell wall structural protein precursor, putative, expressed
LOC_Os08g19420	-1.57786	2.43e-156	down	O-methyltransferase, putative, expressed
LOC_Os11g32650	-1.54628	1.13e-152	down	chalcone synthase, putative, expressed
LOC_Os02g48560	-1.28134	3.37e-151	down	fatty acid desaturase, putative, expressed
LOC_Os06g40440	-1.36183	1.56e-145	down	expressed protein
LOC_Os10g29650	-2.79564	1.15e-139	down	retrotransposon protein, putative, unclassified, expressed
LOC_Os02g41580	-1.18874	1.36e-127	down	CAMK_CAMK_like.14 - CAMK includes calcium/calmodulin depedent protein kinases, expressed
LOC_Os05g47700	-1.02023	1.36e-119	down	LTPL152 - Protease inhibitor/seed storage/LTP family protein precursor, expressed
LOC_Os08g01370	-1.10179	7.29e-117	down	expressed protein
LOC_Os03g14050	-1.06027	1e-114	down	thaumatin-like protein 1 precursor, putative, expressed
LOC_Os09g25810	-1.62434	3.37e-108	down	nodulin, putative, expressed
LOC_Os02g10780	-2.43338	1.2e-107	down	SPX domain containing protein, putative, expressed
LOC_Os10g37340	-1.06249	1.39e-90	down	cystathionine gamma-synthase, putative, expressed
LOC_Os11g26570	-1.17553	1.44e-84	down	dehydrin, putative, expressed
LOC_Os04g33920	-1.27713	1.11e-82	down	LTPL102 - Protease inhibitor/seed storage/LTP family protein precursor, expressed
LOC_Os11g07911	-1.5282	3.44e-82	down	expressed protein
LOC_Os05g38290	-1.19594	7.21e-77	down	protein phosphatase 2C, putative, expressed
LOC_Os06g51440	-1.04857	6.5e-74	down	transposon protein, putative, CACTA, En/Spm sub-class, expressed
LOC_Os11g02369	-1.05236	1.23e-73	down	LTPL7 - Protease inhibitor/seed storage/LTP family protein precursor, expressed
LOC_Os11g26760	-1.57649	5e-65	down	dehydrin, putative, expressed
LOC_Os03g54130	-1.18113	2.07e-62	down	cysteine protease 1 precursor, putative, expressed
LOC_Os04g49980	-1.21847	2.15e-62	down	late embryogenesis abundant group 1, putative, expressed
LOC_Os11g27329	-2.98702	1.13e-61	down	OsSCP62 - Putative Serine Carboxypeptidase homologue, expressed
LOC_Os03g55776	-1.06321	1.29e-60	down	expressed protein
LOC_Os05g49730	-1.10341	9.71e-59	down	protein phosphatase 2C, putative, expressed
LOC_Os01g12190	-1.1597	3.81e-58	down	expressed protein
LOC_Os10g17260	-1.18139	2.61e-56	down	cytochrome P450, putative, expressed
LOC_Os03g46060	-1.22073	1.07e-54	down	thaumatin family domain containing protein, expressed
LOC_Os04g47140	-1.09868	3.57e-51	down	expressed protein
LOC_Os07g42324	-1.01283	6.96e-51	down	expressed protein
LOC_Os07g42960	-1.07909	3.81e-50	down	phospho-2-dehydro-3-deoxyheptonate aldolase, chloroplast precursor, putative, expressed
LOC_Os03g59430	-1.24738	4.26e-48	down	uncharacterized glycosyltransferase, putative, expressed
LOC_Os09g25330	-1.89712	3.16e-47	down	BTBN19 - Bric-a-Brac, Tramtrack, Broad Complex BTB domain with non-phototropic hypocotyl 3 NPH3 domain, expressed
LOC_Os01g52830	-1.04075	1.69e-44	down	DUF1264 domain containing protein, putative, expressed
LOC_Os05g05930	-1.10872	5.37e-44	down	peripheral-type benzodiazepine receptor, putative, expressed
LOC_Os11g35300	-7.09796	1.01e-43	down	expressed protein
LOC_Os04g48160	-1.11156	1.75e-43	down	IQ calmodulin-binding motif family protein, putative, expressed
LOC_Os07g05940	-1.65051	4.74e-42	down	9-cis-epoxycarotenoid dioxygenase 1, chloroplast precursor, putative, expressed
LOC_Os11g17504	-2.53684	6.13e-41	down	retrotransposon protein, putative, Ty1-copia subclass, expressed
LOC_Os06g49350	-4.20309	1.63e-39	down	retrotransposon protein, putative, unclassified, expressed
LOC_Os03g27230	-1.10659	1.77e-39	down	phospho-2-dehydro-3-deoxyheptonate aldolase, chloroplast precursor, putative, expressed
LOC_Os02g53240	-9.57771	1.09e-37	down	expressed protein
LOC_Os07g34570	-1.90052	3.03e-37	down	FAD dependent oxidoreductase domain containing protein, expressed
LOC_Os01g57370	-1.11576	2.07e-33	down	cyclic nucleotide-gated ion channel 2, putative, expressed
LOC_Os11g37970	-1.47702	2.89e-33	down	WIP5 - Wound-induced protein precursor, expressed
LOC_Os02g38120	-1.0035	1.5e-32	down	BTBN3 - Bric-a-Brac, Tramtrack, Broad Complex BTB domain with non-phototropic hypocotyl 3 NPH3 domain, expressed
LOC_Os12g27830	-1.62492	3.77e-31	down	dehydrogenase/reductase, putative, expressed
LOC_Os07g48010	-2.24437	1.41e-30	down	peroxidase precursor, putative, expressed
LOC_Os08g32160	-1.55452	1.01e-28	down	oxidoreductase, 2OG-FeII oxygenase domain containing protein, putative, expressed
LOC_Os02g48710	-1.04042	1.16e-28	down	expressed protein
LOC_Os05g48580	-1.94089	8.19e-28	down	expressed protein
LOC_Os03g28160	-1.01075	9.29e-28	down	jacalin-like lectin domain containing protein, expressed
LOC_Os12g07680	-4.58559	9.86e-28	down	RNase P subunit p30, putative, expressed
LOC_Os03g02750	-1.7059	1.19e-27	down	OsSub25 - Putative Subtilisin homologue, expressed
LOC_Os03g50160	-1.27207	2.42e-27	down	plastocyanin-like domain containing protein, putative, expressed
LOC_Os01g58910	-1.16868	5.26e-27	down	auxin-induced protein 5NG4, putative, expressed
LOC_Os01g06740	-3.19559	5.48e-26	down	ribosome inactivating protein, putative, expressed
LOC_Os12g02210	-1.05929	3.42e-25	down	RING finger protein, putative, expressed
LOC_Os06g07040	-1.05945	1.46e-23	down	OsIAA20 - Auxin-responsive Aux/IAA gene family member, expressed
LOC_Os08g20420	-1.3281	1.92e-22	down	MGD2, putative, expressed
LOC_Os04g32850	-2.68763	4.26e-22	down	basic proline-rich protein, putative, expressed
LOC_Os04g01710	-1.60054	1.64e-21	down	cysteine proteinase At4g11310 precursor, putative, expressed
LOC_Os04g57880	-4.7404	2.5e-21	down	heat shock protein DnaJ, putative, expressed
LOC_Os07g35480	-2.65984	3.73e-20	down	glucan endo-1,3-beta-glucosidase precursor, putative, expressed
LOC_Os12g32970	-1.02012	1.15e-18	down	membrane associated DUF588 domain containing protein, putative, expressed
LOC_Os01g61470	-1.30682	3.85e-18	down	zinc finger, C3HC4 type domain containing protein, expressed
LOC_Os04g03050	-1.01346	5.11e-18	down	OsSub34 - Putative Subtilisin homologue, expressed
LOC_Os10g22730	-1.72583	1.07e-17	down	expressed protein
LOC_Os03g20680	-1.073	3.46e-17	down	late embryogenesis abundant protein 1, putative, expressed
LOC_Os06g49760	-1.76412	6.08e-17	down	invertase/pectin methylesterase inhibitor family protein, putative, expressed
LOC_Os03g58180	-1.50977	8.39e-17	down	basic proline-rich protein precursor, putative, expressed
LOC_Os01g19820	-1.5091	1.01e-15	down	universal stress protein domain containing protein, putative, expressed
LOC_Os03g09880	-1.25012	1.17e-15	down	AIR12, putative, expressed
LOC_Os01g42190	-4.2284	1.24e-15	down	heat shock protein DnaJ, putative, expressed
LOC_Os01g12580	-1.75861	2.44e-15	down	late embryogenesis abundant protein, putative, expressed
LOC_Os01g05540	-1.0505	2.55e-15	down	expressed protein
LOC_Os10g36170	-1.17468	4.37e-15	down	LTPL160 - Protease inhibitor/seed storage/LTP family protein precursor, expressed
LOC_Os04g52110	-1.0238	5.16e-15	down	late embryogenesis abundant protein, group 3, putative, expressed
LOC_Os01g70860	-1.16425	5.82e-15	down	esterase, putative, expressed
LOC_Os09g37910	-1.19771	5.93e-15	down	HMG1/2, putative, expressed
LOC_Os05g50260	-2.09614	1.14e-14	down	polygalacturonase, putative, expressed
LOC_Os04g35490	-2.19292	2.99e-14	down	expressed protein
LOC_Os04g31710	-1.0673	3.37e-14	down	expressed protein
LOC_Os02g50140	-1.71253	9.41e-14	down	caleosin related protein, putative, expressed
LOC_Os06g23350	-1.8636	1.2e-13	down	late embryogenesis abundant protein D-34, putative, expressed
LOC_Os04g52260	-1.06572	2.22e-13	down	LTPL124 - Protease inhibitor/seed storage/LTP family protein precursor, expressed
LOC_Os08g23870	-2.46698	5.95e-13	down	late embryogenesis abundant group 1, putative, expressed
LOC_Os05g04720	-1.02966	7.21e-13	down	expressed protein
LOC_Os03g19120	-1.10235	1.12e-12	down	MYB family transcription factor, putative, expressed
LOC_Os05g33900	-1.05348	1.16e-12	down	auxin-induced protein 5NG4, putative, expressed
LOC_Os05g31670	-1.33739	1.19e-12	down	AWPM-19-like membrane family protein, putative, expressed
LOC_Os05g45020	-1.24982	1.49e-12	down	zinc finger/CCCH transcription factor, putative, expressed
LOC_Os01g25470	-4.75054	1.59e-12	down	flavin monooxygenase, putative, expressed
LOC_Os10g23310	-3.82783	2.16e-12	down	transferase family protein, putative, expressed
LOC_Os03g50490	-2.02346	2.21e-12	down	glutamine synthetase, catalytic domain containing protein, expressed
LOC_Os04g50770	-1.0965	2.21e-12	down	MYB family transcription factor, putative, expressed
LOC_Os08g39730	-2.44615	2.87e-12	down	cytochrome P450, putative, expressed
LOC_Os06g10170	-1.56364	4.12e-12	down	flavin-containing monooxygenase family protein, putative, expressed
LOC_Os03g12110	-1.09627	7e-12	down	homocysteine S-methyltransferase protein, putative, expressed
LOC_Os04g33820	-1.84001	8.44e-12	down	OsFBX132 - F-box domain containing protein, expressed
LOC_Os01g71840	-2.5345	8.89e-12	down	retrotransposon protein, putative, unclassified, expressed
LOC_Os09g31080	-1.06828	9.7e-12	down	induced stolen tip protein TUB8, putative, expressed
LOC_Os10g39170	-1.04552	9.94e-12	down	peroxidase precursor, putative, expressed
LOC_Os09g27010	-1.32913	1.03e-11	down	tyrosine protein kinase domain containing protein, putative, expressed
LOC_Os01g46760	-1.2497	1.14e-11	down	protein phosphatase 2C, putative, expressed
LOC_Os11g34610	-2.17036	1.46e-11	down	TKL_IRAK_DUF26-lc.28 - DUF26 kinases have homology to DUF26 containing loci, expressed
LOC_Os05g47730	-1.73768	2.5e-11	down	LTPL153 - Protease inhibitor/seed storage/LTP family protein precursor, expressed
LOC_Os09g12660	-1.04728	3.04e-11	down	glucose-1-phosphate adenylyltransferase large subunit, chloroplast precursor, putative, expressed
LOC_Os06g46475	-8.42406	3.82e-11	down	WD domain, G-beta repeat domain containing protein, expressed
LOC_Os06g11290	-1.09687	4.55e-11	down	12-oxophytodienoate reductase, putative, expressed
LOC_Os06g36940	-1.80162	5.89e-11	down	expressed protein
LOC_Os01g34490	-8.32148	1.64e-10	down	retrotransposon protein, putative, unclassified, expressed
LOC_Os05g05060	-1.98219	1.92e-10	down	expressed protein
LOC_Os09g36700	-1.09954	2.03e-10	down	ribonuclease T2 family domain containing protein, expressed
LOC_Os07g33280	-1.77497	2.18e-10	down	expressed protein
LOC_Os09g04100	-2.6871	2.4e-10	down	expressed protein
LOC_Os01g59180	-1.04513	3.71e-10	down	OsFBX27 - F-box domain containing protein, expressed
LOC_Os05g41490	-1.21993	3.72e-10	down	circadian clock coupling factor ZGT, putative, expressed
LOC_Os10g02880	-2.30391	5.18e-10	down	O-methyltransferase, putative, expressed
LOC_Os12g38750	-1.06667	5.35e-10	down	nucleotide pyrophosphatase/phosphodiesterase, putative, expressed
LOC_Os03g22210	-1.7819	6.67e-10	down	POEI46 - Pollen Ole e I allergen and extensin family protein precursor, expressed
LOC_Os01g47080	-1.04699	7.02e-10	down	pyruvate kinase, putative, expressed
LOC_Os08g30080	-1.10967	7.12e-10	down	1-aminocyclopropane-1-carboxylate oxidase homolog 4, putative, expressed
LOC_Os04g47330	-1.35297	9.32e-10	down	rho-GTPase-activating protein-related, putative, expressed
LOC_Os07g07450	-1.07085	9.71e-10	down	versicolorin reductase, putative, expressed
LOC_Os11g31380	-4.78926	2.14e-09	down	no apical meristem protein, putative, expressed
LOC_Os04g50780	-1.60276	2.21e-09	down	expressed protein
LOC_Os08g07380	-1.33953	2.82e-09	down	retrotransposon protein, putative, unclassified, expressed
LOC_Os02g48570	-2.49337	3.46e-09	down	peptide transporter PTR2, putative, expressed
LOC_Os08g25624	-1.01238	3.48e-09	down	phosphate/phosphate translocator, putative, expressed
LOC_Os01g25189	-2.11395	4.95e-09	down	delta14-sterol reductase, putative, expressed
LOC_Os05g32130	-1.37847	4.96e-09	down	expressed protein
LOC_Os02g26720	-3.15073	5.92e-09	down	Inositol 1, 3, 4-trisphosphate 5/6-kinase, putative, expressed
LOC_Os04g38220	-1.1034	7.13e-09	down	transporter family protein, putative, expressed
LOC_Os03g55200	-2.76311	7.75e-09	down	ORC5 - Putative origin recognition complex subunit 5, expressed
LOC_Os01g50700	-1.37682	1.23e-08	down	dehydrin family protein, expressed
LOC_Os12g12390	-2.01446	1.46e-08	down	transposon protein, putative, CACTA, En/Spm sub-class, expressed
LOC_Os01g54590	-1.03538	1.79e-08	down	ras-related protein, putative, expressed
LOC_Os07g09420	-1.10965	2.15e-08	down	ATPase, putative, expressed
LOC_Os03g29250	-1.72454	2.39e-08	down	SPX domain-containing protein, putative, expressed
LOC_Os08g36440	-1.03365	2.57e-08	down	HVA22, putative, expressed
LOC_Os01g64170	-1.20861	3.08e-08	down	glycosyl hydrolases family 17, putative, expressed
LOC_Os09g28810	-1.06863	3.63e-08	down	RNA recognition motif containing protein, putative, expressed
LOC_Os06g35520	-2.18494	3.87e-08	down	peroxidase precursor, putative, expressed
LOC_Os06g08640	-3.72631	5.81e-08	down	transferase family protein, putative, expressed
LOC_Os02g02490	-1.52184	5.89e-08	down	phytosulfokine receptor precursor, putative, expressed
LOC_Os08g36630	-1.70548	8.1e-08	down	bifunctional monodehydroascorbate reductase and carbonic anhydrasenectarin-3 precursor, putative, expressed
LOC_Os09g37976	-4.4026	8.27e-08	down	cupin domain containing protein, expressed
LOC_Os07g48770	-1.21404	1.05e-07	down	serine hydrolase domain containing protein, expressed
LOC_Os09g24590	-1.3031	1.22e-07	down	expressed protein
LOC_Os04g42889	-1.27019	1.26e-07	down	expressed protein
LOC_Os10g04429	-1.00787	1.82e-07	down	transferase family protein, putative, expressed
LOC_Os03g60760	-1.46253	1.98e-07	down	expressed protein
LOC_Os05g33960	-1.9477	1.99e-07	down	peptide transporter PTR2, putative, expressed
LOC_Os01g19770	-1.10967	2.3e-07	down	mitochondrial import inner membrane translocase subunit Tim17, putative, expressed
LOC_Os10g02260	-1.08535	2.55e-07	down	peptide transporter PTR2, putative, expressed
LOC_Os04g44150	-1.79627	2.63e-07	down	gibberellin 2-beta-dioxygenase 7, putative, expressed
LOC_Os03g56930	-1.47423	2.64e-07	down	app1, putative, expressed
LOC_Os05g49940	-3.60469	2.94e-07	down	expressed protein
LOC_Os01g45659	-3.82103	2.96e-07	down	expressed protein
LOC_Os01g36720	-1.27221	3.06e-07	down	transporter, major facilitator family, putative, expressed
LOC_Os01g53090	-1.55291	3.22e-07	down	pathogen-related protein, putative, expressed
LOC_Os02g06630	-4.006	3.82e-07	down	peroxidase precursor, putative, expressed
LOC_Os02g41670	-2.35986	4.75e-07	down	phenylalanine ammonia-lyase, putative, expressed
LOC_Os03g64050	-1.56407	4.89e-07	down	receptor protein kinase, putative, expressed
LOC_Os05g23924	-2.00463	5.24e-07	down	glycosyl hydrolase family 10 protein, putative, expressed
LOC_Os03g12890	-1.43377	6.06e-07	down	aminotransferase domain containing protein, putative, expressed
LOC_Os01g28030	-4.56588	6.83e-07	down	peroxidase precursor, putative, expressed
LOC_Os03g08580	-3.402	7.37e-07	down	expressed protein
LOC_Os02g53130	-1.57679	7.95e-07	down	nitrate reductase, putative, expressed
LOC_Os06g16290	-1.05494	8.8e-07	down	ribosomal protein L7Ae, putative, expressed
LOC_Os08g18000	-2.86049	9.57e-07	down	OsFBX283 - F-box domain containing protein, expressed
LOC_Os08g27950	-6.87329	1.03e-06	down	expressed protein
LOC_Os03g07200	-1.88187	1.17e-06	down	expressed protein
LOC_Os10g07160	-2.58408	1.19e-06	down	retrotransposon, putative, centromere-specific, expressed
LOC_Os03g19270	-1.03388	1.52e-06	down	universal stress protein domain containing protein, putative, expressed
LOC_Os10g25400	-2.12457	1.61e-06	down	GDSL-like lipase/acylhydrolase, putative, expressed
LOC_Os07g39960	-1.06939	1.64e-06	down	ZOS7-07 - C2H2 zinc finger protein, expressed
LOC_Os11g40009	-1.98369	1.91e-06	down	phospholipase, patatin family, putative, expressed
LOC_Os04g45270	-1.09477	1.93e-06	down	aspartyl protease family protein, putative, expressed
LOC_Os04g33390	-1.09653	2.44e-06	down	prephenate dehydratase domain containing protein, expressed
LOC_Os01g27690	-2.92841	2.54e-06	down	expressed protein
LOC_Os03g21650	-1.54456	2.7e-06	down	expressed protein
LOC_Os02g17090	-1.18881	4.65e-06	down	OsSub17 - Putative Subtilisin homologue, expressed
LOC_Os01g50622	-1.44776	5.27e-06	down	DNA-binding protein DSP1, putative, expressed
LOC_Os05g39320	-2.24199	5.78e-06	down	thiamine pyrophosphate enzyme, C-terminal TPP binding domain containing protein, expressed
LOC_Os03g03520	-1.16288	5.85e-06	down	expressed protein
LOC_Os06g48200	-1.78913	5.93e-06	down	glycosyl hydrolases family 16, putative, expressed
LOC_Os11g06150	-1.34615	5.93e-06	down	basic proline-rich protein precursor, putative, expressed
LOC_Os06g33120	-4.2988	6.84e-06	down	transposon protein, putative, unclassified, expressed
LOC_Os01g58850	-1.13935	7.26e-06	down	circadian clock coupling factor-related, putative, expressed
LOC_Os06g44220	-1.43204	7.45e-06	down	OsRCI2-9 - Putative low temperature and salt responsive protein, expressed
LOC_Os01g50410	-1.17243	7.9e-06	down	STE_MEKK_ste11_MAP3K.6 - STE kinases include homologs to sterile 7, sterile 11 and sterile 20 from yeast, expressed
LOC_Os01g60730	-1.58999	8.18e-06	down	RING-H2 finger protein, putative, expressed
LOC_Os05g28520	-1.18205	8.34e-06	down	MRH1, putative, expressed
LOC_Os01g53220	-2.22111	9.73e-06	down	HSF-type DNA-binding domain containing protein, expressed
LOC_Os12g38360	-1.25597	1.08e-05	down	RALFL31 - Rapid ALkalinization Factor RALF family protein precursor, expressed
LOC_Os04g59190	-1.19204	1.17e-05	down	peroxidase precursor, putative, expressed
LOC_Os01g61370	-1.10794	1.17e-05	down	expressed protein
LOC_Os09g25784	-1.02186	1.39e-05	down	auxin-induced protein 5NG4, putative, expressed
LOC_Os01g74020	-2.86919	1.43e-05	down	MYB family transcription factor, putative, expressed
LOC_Os01g19020	-2.02027	1.72e-05	down	peroxidase precursor, putative, expressed
LOC_Os05g25000	-6.35661	1.74e-05	down	expressed protein
LOC_Os04g50700	-1.40301	1.77e-05	down	pathogenesis-related Bet v I family protein, putative, expressed
LOC_Os06g33660	-6.34393	1.82e-05	down	hypothetical protein
LOC_Os10g39190	-5.26902	2.72e-05	down	B3 DNA binding domain containing protein, expressed
LOC_Os02g15740	-2.46598	2.74e-05	down	expressed protein
LOC_Os06g39480	-1.57676	2.93e-05	down	SPOC domain containing protein, putative, expressed
LOC_Os05g46750	-1.99002	2.94e-05	down	STE_MEKK_ste11_MAP3K.18 - STE kinases include homologs to sterile 7, sterile 11 and sterile 20 from yeast, expressed
LOC_Os12g37600	-1.04131	3.03e-05	down	glycerol-3-phosphate acyltransferase, putative, expressed
LOC_Os08g31760	-1.56225	3.07e-05	down	expressed protein
LOC_Os01g46130	-1.09697	3.11e-05	down	expressed protein
LOC_Os06g36560	-1.41538	3.5e-05	down	inositol oxygenase, putative, expressed
LOC_Os12g34510	-1.05813	3.52e-05	down	Core histone H2A/H2B/H3/H4 domain containing protein, putative, expressed
LOC_Os01g45550	-2.01283	3.69e-05	down	auxin efflux carrier component, putative, expressed
LOC_Os02g11870	-1.05391	3.74e-05	down	expressed protein
LOC_Os12g13890	-1.11848	4.14e-05	down	retrotransposon protein, putative, unclassified, expressed
LOC_Os01g52100	-1.08519	4.22e-05	down	DUF581 domain containing protein, expressed
LOC_Os08g24330	-1.91779	4.74e-05	down	transposon protein, putative, CACTA, En/Spm sub-class, expressed
LOC_Os06g11812	-1.35776	5.39e-05	down	wound/stress protein, putative, expressed
LOC_Os06g28050	-3.71023	6.01e-05	down	expressed protein
LOC_Os01g19800	-1.15741	6.51e-05	down	zinc finger, C3HC4 type, putative, expressed
LOC_Os02g50640	-1.99594	6.8e-05	down	HEAT repeat family protein, putative, expressed
LOC_Os08g06190	-1.33455	6.96e-05	down	berberine and berberine like domain containing protein, expressed
LOC_Os09g26210	-1.40919	7.68e-05	down	ZOS9-12 - C2H2 zinc finger protein, expressed
LOC_Os03g63930	-1.13079	8.1e-05	down	acyl carrier protein, putative, expressed
LOC_Os01g18170	-1.33293	8.53e-05	down	Cupin domain containing protein, expressed
LOC_Os02g49410	-2.18106	9.23e-05	down	histone-like transcription factor and archaeal histone, putative, expressed
LOC_Os03g61270	-3.26596	9.36e-05	down	OsMan04 - Endo-Beta-Mannanase, expressed
LOC_Os01g18160	-1.6843	9.44e-05	down	expressed protein
LOC_Os05g01680	-1.62735	9.62e-05	down	RCLEA7 - Root cap and Late embryogenesis related family protein precursor, expressed
LOC_Os11g18730	-2.92082	0.000100718	down	glycosyl hydrolase family 3 protein, putative, expressed
LOC_Os04g09450	-6.00133	0.000110325	down	expressed protein
LOC_Os07g47970	-1.29974	0.000117011	down	expressed protein
LOC_Os08g04580	-5.95423	0.000123268	down	csAtPR5, putative, expressed
LOC_Os04g07890	-2.32673	0.000128237	down	AGAP002737-PA, putative, expressed
LOC_Os09g23620	-1.0592	0.000133841	down	MYB family transcription factor, putative, expressed
LOC_Os03g60350	-1.06623	0.000143422	down	leaf senescence related protein, putative, expressed
LOC_Os02g55330	-1.03757	0.000147975	down	OsPOP6 - Putative Prolyl Oligopeptidase homologue, expressed
LOC_Os03g17850	-1.17682	0.000163617	down	glycosyltransferase family 43 protein, putative, expressed
LOC_Os02g48470	-1.45888	0.000204338	down	expressed protein
LOC_Os08g03200	-4.79528	0.000233342	down	retrotransposon protein, putative, unclassified, expressed
LOC_Os04g02640	-1.36715	0.000240312	down	3-ketoacyl-CoA synthase 6, putative, expressed
LOC_Os08g01670	-1.0235	0.000243423	down	invertase/pectin methylesterase inhibitor family protein, putative, expressed
LOC_Os01g03950	-1.27495	0.000249458	down	glycosyl hydrolase, family 31, putative, expressed
LOC_Os01g62190	-2.68704	0.000312836	down	ZOS1-15 - C2H2 zinc finger protein, expressed
LOC_Os09g26910	-3.06437	0.000337137	down	expressed protein
LOC_Os09g27730	-1.74561	0.000347013	down	HVA22, putative, expressed
LOC_Os02g06410	-1.25765	0.000355858	down	CBS domain containing membrane protein, putative, expressed
LOC_Os04g33150	-3.06152	0.000359265	down	desiccation-related protein PCC13-62 precursor, putative, expressed
LOC_Os04g08630	-2.10766	0.000372528	down	expressed protein
LOC_Os01g50170	-1.41519	0.00039954	down	eukaryotic aspartyl protease domain containing protein, expressed
LOC_Os01g55820	-1.12753	0.000416202	down	X8 domain containing protein, expressed
LOC_Os03g09170	-1.01796	0.00042943	down	ethylene-responsive transcription factor, putative, expressed
LOC_Os11g34460	-5.32676	0.000436216	down	OsFBO10 - F-box and other domain containing protein, expressed
LOC_Os01g32770	-1.10124	0.000526098	down	DUF260 domain containing protein, putative, expressed
LOC_Os02g42650	-1.4781	0.000528629	down	expansin precursor, putative, expressed
LOC_Os01g08130	-1.37922	0.000545948	down	phototropic-responsive NPH3 family protein, putative, expressed
LOC_Os11g34570	-1.81485	0.0005606	down	lysM domain-containing GPI-anchored protein precursor, putative, expressed
LOC_Os02g49260	-1.53453	0.00056278	down	transporter-related, putative, expressed
LOC_Os05g07850	-5.73042	0.000567875	down	receptor-like kinase, putative, expressed
LOC_Os02g36850	-1.31186	0.000572429	down	oxygen evolving enhancer protein 3, identical, putative, expressed
LOC_Os01g07980	-5.24328	0.000585655	down	ankyrin, putative, expressed
LOC_Os05g40400	-1.0246	0.00062282	down	harpin-induced protein 1 domain containing protein, expressed
LOC_Os01g50440	-2.06778	0.000635368	down	AWPM-19-like membrane family protein, putative, expressed
LOC_Os03g50780	-1.12059	0.000676843	down	PHD-finger domain containing protein, putative, expressed
LOC_Os01g01660	-1.30619	0.00072423	down	isoflavone reductase, putative, expressed
LOC_Os02g42430	-5.56524	0.0007245	down	GEM, putative, expressed
ChrSy.fgenesh.gene.47	-2.25019	0.000729958	down	expressed protein
LOC_Os01g59150	-1.40645	0.000744005	down	tubulin/FtsZ domain containing protein, putative, expressed
LOC_Os11g47500	-1.46267	0.000744638	down	glycosyl hydrolase, putative, expressed
LOC_Os11g05310	-1.08053	0.000757667	down	expressed protein
LOC_Os03g48750	-3.96219	0.000774639	down	Cupin domain containing protein, expressed
LOC_Os12g26880	-1.13905	0.000793718	down	plastocyanin-like domain containing protein, putative, expressed
LOC_Os03g56010	-1.07784	0.000840228	down	bZIP transcription factor domain containing protein, expressed
LOC_Os11g36100	-5.52151	0.000863972	down	retrotransposon protein, putative, unclassified, expressed
LOC_Os09g28580	-1.97646	0.000895583	down	expressed protein
LOC_Os04g35580	-2.52188	0.000931267	down	expressed protein
LOC_Os02g45450	-1.93235	0.000931267	down	dehydration-responsive element-binding protein, putative, expressed
LOC_Os08g27100	-1.11197	0.000978335	down	expressed protein
LOC_Os03g12680	-1.25259	0.000984147	down	protein kinase, putative, expressed
LOC_Os12g43140	-2.26388	0.00125836	down	late embryogenesis abundant protein D-34, putative, expressed
LOC_Os01g56450	-1.35756	0.0012672	down	DUF567 domain containing protein, putative, expressed
LOC_Os09g35010	-1.90467	0.00128169	down	dehydration-responsive element-binding protein, putative, expressed
LOC_Os07g48120	-1.5248	0.00134322	down	expressed protein
LOC_Os03g63580	-1.38155	0.00135381	down	phosphoesterase family protein, putative, expressed
LOC_Os01g60420	-1.40337	0.00137866	down	expressed protein
LOC_Os05g35080	-1.46806	0.00148776	down	expressed protein
LOC_Os02g06760	-1.34175	0.00153017	down	expressed protein
LOC_Os04g20400	-1.07276	0.00153875	down	cytokinin-O-glucosyltransferase 1, putative, expressed
LOC_Os11g37270	-5.36977	0.00153877	down	AMBP1 - Antimicrobial peptide MBP-1 family protein precursor, expressed
LOC_Os10g05660	-1.26956	0.00156188	down	thaumatin, putative, expressed
LOC_Os08g28790	-2.0004	0.00161742	down	dirigent, putative, expressed
LOC_Os03g37140	-4.37879	0.00162834	down	expressed protein
LOC_Os01g72270	-2.8226	0.00164187	down	cytochrome P450, putative, expressed
LOC_Os04g18380	-1.38563	0.00165636	down	cytochrome P450, putative, expressed
LOC_Os02g26810	-3.49608	0.00176729	down	cytochrome P450, putative, expressed
LOC_Os04g28860	-4.48187	0.00180964	down	expressed protein
LOC_Os02g02840	-1.03567	0.00182291	down	ras-related protein, putative, expressed
LOC_Os12g32390	-1.14448	0.00184839	down	expressed protein
LOC_Os08g03420	-2.45672	0.00189714	down	kelch repeat protein, putative, expressed
LOC_Os12g04570	-1.46284	0.00190654	down	expressed protein
LOC_Os06g47820	-1.25221	0.00192476	down	protein kinase domain containing protein, expressed
LOC_Os08g43290	-1.41453	0.0019471	down	LTPL44 - Protease inhibitor/seed storage/LTP family protein precursor, expressed
LOC_Os09g09650	-2.17817	0.00207715	down	retrotransposon protein, putative, Ty3-gypsy subclass, expressed
LOC_Os01g24460	-2.42148	0.00229563	down	histone-like transcription factor and archaeal histone, putative, expressed
LOC_Os03g55430	-1.49536	0.00229603	down	expressed protein
LOC_Os04g07280	-3.09095	0.00236318	down	AGAP002737-PA, putative, expressed
LOC_Os05g14890	-2.75373	0.00244299	down	expressed protein
LOC_Os10g01844	-1.34977	0.00246309	down	expressed protein
LOC_Os09g26380	-1.58164	0.00259157	down	aminotransferase, classes I and II, domain containing protein, expressed
LOC_Os01g62490	-1.89598	0.00273325	down	laccase precursor protein, putative, expressed
LOC_Os01g07420	-1.12887	0.00277627	down	hydrolase, alpha/beta fold family protein, putative, expressed
LOC_Os01g64790	-1.17078	0.00289556	down	AP2 domain containing protein, expressed
LOC_Os07g37290	-1.81401	0.00307023	down	expressed protein
LOC_Os03g59210	-1.84911	0.00307916	down	expressed protein
LOC_Os11g25540	-1.15743	0.00314	down	expressed protein
LOC_Os05g43690	-4.85221	0.00328254	down	glucan endo-1,3-beta-glucosidase-like protein 3 precursor, putative, expressed
LOC_Os05g28210	-5.16219	0.00335754	down	small hydrophilic plant seed protein, putative, expressed
LOC_Os03g22510	-2.28463	0.00346628	down	expressed protein
LOC_Os02g50690	-2.31037	0.00360937	down	GDSL-like lipase/acylhydrolase, putative, expressed
LOC_Os07g09710	-1.38028	0.00373506	down	OsFBX220 - F-box domain containing protein, expressed
LOC_Os05g01380	-1.20158	0.00380361	down	polygalacturonase inhibitor precursor, putative, expressed
LOC_Os07g30280	-2.65398	0.00386896	down	csAtPR5, putative, expressed
LOC_Os02g38230	-2.00733	0.00393107	down	high affinity nitrate transporter, putative, expressed
LOC_Os04g43290	-2.87483	0.004068	down	ARPC2B, putative, expressed
LOC_Os03g18490	-1.01447	0.00413215	down	RPGR, putative, expressed
LOC_Os02g46100	-1.04181	0.00420159	down	RING-H2 finger protein, putative, expressed
LOC_Os08g40370	-1.58798	0.0044441	down	retrotransposon protein, putative, unclassified, expressed
LOC_Os03g50030	-2.83689	0.00463355	down	phospholipase A2, putative, expressed
LOC_Os04g52504	-1.02278	0.00465332	down	adhesive/proline-rich protein, putative, expressed
LOC_Os12g32640	-5.22414	0.00476941	down	haemolysin-III, putative, expressed
LOC_Os01g50420	-1.47965	0.0047695	down	STE_MEKK_ste11_MAP3K.7 - STE kinases include homologs to sterile 7, sterile 11 and sterile 20 from yeast, expressed
LOC_Os09g25430	-1.21183	0.00484784	down	ZOS9-07 - C2H2 zinc finger protein, expressed
LOC_Os08g31850	-1.09362	0.00484784	down	expressed protein
LOC_Os07g10440	-2.829	0.00518605	down	expressed protein
LOC_Os08g14000	-1.26837	0.00528128	down	retrotransposon protein, putative, Ty1-copia subclass, expressed
LOC_Os07g43740	-1.04662	0.00548923	down	zinc finger, C3HC4 type domain containing protein, expressed
LOC_Os12g05290	-1.99377	0.00566377	down	retrotransposon protein, putative, unclassified, expressed
LOC_Os04g43680	-1.07414	0.00572753	down	MYB family transcription factor, putative, expressed
LOC_Os01g73980	-2.79654	0.00578136	down	xylem cysteine proteinase 2 precursor, putative, expressed
LOC_Os03g30470	-2.30758	0.00589129	down	CHIT4 - Chitinase family protein precursor, expressed
LOC_Os06g45610	-1.56238	0.00591472	down	expressed protein
LOC_Os12g24800	-5.07197	0.00594576	down	9-cis-epoxycarotenoid dioxygenase 1, chloroplast precursor, putative, expressed
LOC_Os11g07830	-1.33111	0.0060007	down	dirigent, putative, expressed
LOC_Os05g50570	-1.28252	0.00602645	down	OsSCP29 - Putative Serine Carboxypeptidase homologue, expressed
LOC_Os07g49370	-2.18167	0.00604305	down	glycosyltransferase family 43 protein, putative, expressed
LOC_Os05g34150	-1.57996	0.00610951	down	glutathione S-transferase, putative, expressed
LOC_Os02g14680	-1.24573	0.00615426	down	UDP-glucoronosyl and UDP-glucosyl transferase domain containing protein, expressed
LOC_Os09g10620	-1.52832	0.00625181	down	seed maturation protein LEA 4, putative, expressed
LOC_Os11g11410	-2.77157	0.00630231	down	OsIAA27 - Auxin-responsive Aux/IAA gene family member, expressed
LOC_Os02g18430	-2.20686	0.00686873	down	AGC_PVPK_like_kin82y.5 - ACG kinases include homologs to PKA, PKG and PKC, expressed
LOC_Os12g40750	-2.27981	0.0073314	down	pectinesterase inhibitor domain containing protein, putative, expressed
LOC_Os02g06310	-4.97765	0.00752605	down	expressed protein
LOC_Os03g63650	-2.49859	0.007533	down	brevis radix, putative, expressed
LOC_Os05g31730	-2.17241	0.00782159	down	transporter, monovalent cation:proton antiporter-2 family, putative, expressed
LOC_Os02g29774	-2.43563	0.007828	down	expressed protein
LOC_Os09g25390	-2.33372	0.00809063	down	phospholipase D, putative, expressed
LOC_Os07g46020	-3.94286	0.00811197	down	transposon protein, putative, unclassified, expressed
LOC_Os01g22570	-4.91583	0.00835888	down	glycerol-3-phosphate acyltransferase, putative, expressed
LOC_Os06g16640	-4.91583	0.00835888	down	carboxyl-terminal peptidase, putative, expressed
LOC_Os02g33020	-1.00356	0.00903222	down	SOUL heme-binding protein, putative, expressed
LOC_Os04g08840	-1.86726	0.00925741	down	hypothetical protein
LOC_Os01g47300	-4.43913	0.00959762	down	retrotransposon protein, putative, unclassified, expressed
LOC_Os03g56060	-1.62706	0.00984145	down	CSLC9 - cellulose synthase-like family C, expressed
LOC_Os08g14890	-1.978	0.0101838	down	expressed protein
LOC_Os10g11100	-4.87846	0.0102061	down	retrotransposon protein, putative, unclassified, expressed
LOC_Os04g41238	-1.06161	0.0102423	down	expressed protein
LOC_Os02g46180	-1.35319	0.0108491	down	DUF581 domain containing protein, expressed
LOC_Os03g55230	-2.61914	0.0108862	down	cytochrome P450, putative, expressed
LOC_Os01g16030	-2.24653	0.0111693	down	ADP-ribosylation factor, putative, expressed
LOC_Os02g53200	-1.08805	0.0114639	down	glucan endo-1,3-beta-glucosidase precursor, putative, expressed
LOC_Os11g47840	-1.30614	0.0115188	down	OsRhmbd18 - Putative Rhomboid homologue, expressed
LOC_Os01g55020	-1.28042	0.0115584	down	expressed protein
LOC_Os07g44430	-1.83321	0.0118337	down	peroxiredoxin, putative, expressed
LOC_Os03g49820	-1.14735	0.0118796	down	expressed protein
LOC_Os03g44250	-1.04264	0.0120671	down	expressed protein
LOC_Os05g38980	-1.7459	0.0123582	down	respiratory burst oxidase, putative, expressed
LOC_Os12g13640	-1.02974	0.0123814	down	glycosyltransferase, putative, expressed
LOC_Os02g15250	-1.06302	0.012446	down	late embryogenesis abundant domain-containing protein, putative, expressed
LOC_Os06g11840	-1.42151	0.0128756	down	trehalose phosphatase, putative, expressed
LOC_Os10g17790	-1.93683	0.0129345	down	remorin C-terminal domain containing protein, putative, expressed
LOC_Os02g52670	-2.12327	0.0129484	down	AP2 domain containing protein, expressed
LOC_Os11g43030	-2.10427	0.0131159	down	von Willebrand factor type A domain containing protein, expressed
LOC_Os07g46870	-1.48834	0.0131177	down	sex determination protein tasselseed-2, putative, expressed
LOC_Os06g23390	-1.3288	0.013348	down	IQ calmodulin-binding motif family protein, putative, expressed
LOC_Os02g55990	-1.64069	0.0133956	down	vesicle-associated membrane protein, putative, expressed
LOC_Os02g38320	-1.44175	0.0134245	down	BTBZ3 - Bric-a-Brac, Tramtrack, Broad Complex BTB domain with TAZ zinc finger and Calmodulin-binding domains, expressed
LOC_Os04g57650	-1.92083	0.0134792	down	expressed protein
LOC_Os11g27370	-1.18485	0.0135731	down	UDP-glucoronosyl and UDP-glucosyl transferase domain containing protein, expressed
LOC_Os02g02820	-4.92742	0.0136682	down	helix-loop-helix DNA-binding domain containing protein, expressed
LOC_Os07g48910	-4.74889	0.0143792	down	retrotransposon protein, putative, unclassified, expressed
LOC_Os10g39610	-2.99625	0.0143884	down	expressed protein
LOC_Os06g45760	-3.25302	0.0146933	down	retrotransposon protein, putative, unclassified, expressed
LOC_Os06g49830	-1.86205	0.0146989	down	SHI, putative, expressed
LOC_Os09g20220	-4.34695	0.014731	down	glutathione S-transferase, putative, expressed
LOC_Os02g51290	-1.02699	0.0147975	down	HVA22, putative, expressed
LOC_Os11g02070	-1.49907	0.0149136	down	BTB8 - Bric-a-Brac, Tramtrack, Broad Complex BTB domain, expressed
LOC_Os01g53370	-1.06661	0.0150918	down	anthocyanidin 5,3-O-glucosyltransferase, putative, expressed
LOC_Os10g06690	-1.00331	0.0154038	down	expressed protein
LOC_Os11g35540	-1.49245	0.015793	down	expressed protein
LOC_Os08g39550	-1.20391	0.0159536	down	polygalacturonase inhibitor 2 precursor, putative, expressed
LOC_Os09g25610	-4.26698	0.0160317	down	class I glutamine amidotransferase, putative, expressed
LOC_Os04g58180	-1.31402	0.0160881	down	WD-40 repeat family protein, putative, expressed
LOC_Os06g01972	-1.66985	0.0161263	down	auxin-induced protein 5NG4, putative, expressed
LOC_Os07g27810	-1.14246	0.0161597	down	fiber protein Fb34, putative, expressed
LOC_Os07g24830	-4.30908	0.0165239	down	thionin-like peptide, putative, expressed
LOC_Os02g46360	-2.73008	0.0165283	down	invertase/pectin methylesterase inhibitor family protein, putative, expressed
LOC_Os05g26194	-1.57192	0.0166432	down	expressed protein
LOC_Os06g04990	-2.13963	0.0169909	down	early nodulin 93 ENOD93 protein, putative, expressed
LOC_Os04g49260	-1.48835	0.0170074	down	heavy metal-associated domain containing protein, expressed
LOC_Os05g06110	-1.38605	0.0175566	down	villin, putative, expressed
LOC_Os03g04890	-1.65121	0.017781	down	zinc finger family protein, putative, expressed
LOC_Os10g02340	-2.11504	0.0178287	down	peptide transporter PTR2, putative, expressed
LOC_Os11g34600	-1.7076	0.0178408	down	retrotransposon protein, putative, unclassified, expressed
LOC_Os04g47930	-2.8738	0.0179273	down	aluminum-activated malate transporter, putative, expressed
LOC_Os07g34110	-1.64341	0.0180382	down	integral membrane protein DUF6 containing protein, expressed
LOC_Os01g56690	-2.72934	0.0185382	down	helix-loop-helix DNA-binding domain containing protein, expressed
LOC_Os10g33410	-1.27971	0.0187243	down	expressed protein
LOC_Os01g40550	-2.90269	0.0198572	down	hsp20/alpha crystallin family protein, putative, expressed
LOC_Os02g29640	-1.65025	0.0200395	down	transposon protein, putative, unclassified, expressed
LOC_Os01g06520	-1.13104	0.0203383	down	verticillium wilt disease resistance protein, putative, expressed
LOC_Os03g07270	-1.13007	0.0203647	down	glycine-rich cell wall protein, putative, expressed
LOC_Os04g43170	-3.63922	0.0206322	down	caleosin related protein, putative, expressed
LOC_Os10g41224	-3.1291	0.0213067	down	expressed protein
LOC_Os08g30850	-4.17489	0.0213203	down	YDG/SRA domain containing protein, expressed
LOC_Os04g40560	-1.01847	0.0214128	down	WD domain, G-beta repeat domain containing protein, expressed
LOC_Os01g15550	-1.10192	0.0214725	down	expressed protein
LOC_Os06g28680	-4.60819	0.021496	down	expressed protein
LOC_Os07g04150	-1.08129	0.0216872	down	stress-induced protein, putative, expressed
LOC_Os08g37840	-1.5953	0.0220277	down	phosphate-induced protein 1 conserved region domain containing protein, expressed
LOC_Os12g42760	-1.13702	0.0221301	down	type IIB DNA topoisomerase, putative, expressed
LOC_Os12g30000	-1.34554	0.0222354	down	expressed protein
LOC_Os01g23880	-1.19454	0.0225849	down	expressed protein
LOC_Os06g22660	-1.05264	0.0228256	down	EMB1303, putative, expressed
LOC_Os05g46470	-2.14095	0.0228918	down	expressed protein
LOC_Os01g53980	-1.14056	0.0229413	down	IQ calmodulin-binding motif family protein, expressed
LOC_Os04g49650	-1.46017	0.0230029	down	DUF581 domain containing protein, expressed
LOC_Os07g23570	-1.27356	0.0236474	down	cytochrome P450 72A1, putative, expressed
LOC_Os03g19990	-1.29761	0.0236628	down	WD40-like Beta Propeller Repeat family protein, expressed
LOC_Os11g45730	-4.1175	0.0238072	down	pectinesterase, putative, expressed
LOC_Os09g37394	-1.16104	0.0238897	down	OsSAUR44 - Auxin-responsive SAUR gene family member, expressed
LOC_Os01g20030	-2.61643	0.0239588	down	expressed protein
LOC_Os01g05150	-1.21648	0.0252001	down	expressed protein
LOC_Os08g28890	-1.52443	0.0257436	down	protein kinase family protein, putative, expressed
LOC_Os08g24200	-1.28813	0.0260229	down	expressed protein
LOC_Os07g47840	-1.4325	0.0277835	down	expressed protein
LOC_Os04g49500	-1.04958	0.0278428	down	U-box domain-containing protein, putative, expressed
LOC_Os02g20850	-1.05445	0.0281665	down	ras-related protein, putative, expressed
LOC_Os07g02360	-1.90958	0.0292219	down	expressed protein
LOC_Os05g36970	-2.23669	0.0296409	down	DUF623 domain containing protein, expressed
LOC_Os03g25460	-1.34533	0.0307741	down	OsRCI2-4 - Putative low temperature and salt responsive protein, expressed
LOC_Os08g44590	-1.28341	0.031212	down	gibberellin 20 oxidase 2, putative, expressed
LOC_Os06g49300	-1.35637	0.0312443	down	glycosyltransferase protein, putative, expressed
LOC_Os04g35020	-2.04717	0.0313154	down	CSLH2 - cellulose synthase-like family H, expressed
LOC_Os12g40760	-1.34734	0.0328533	down	expressed protein
LOC_Os04g42950	-1.34372	0.0329658	down	MYB family transcription factor, putative, expressed
LOC_Os08g38690	-3.48998	0.0330878	down	retrotransposon protein, putative, SINE subclass, expressed
LOC_Os04g40490	-1.17734	0.0331885	down	glycosyl hydrolase family 5 protein, putative, expressed
LOC_Os11g07380	-1.56645	0.0334896	down	expressed protein
LOC_Os11g47590	-1.85606	0.0340969	down	glycosyl hydrolase, putative, expressed
LOC_Os10g32980	-1.47955	0.0348006	down	CESA7 - cellulose synthase, expressed
LOC_Os06g13390	-1.38704	0.0349373	down	SAM dependent carboxyl methyltransferase, putative, expressed
LOC_Os10g05940	-1.14841	0.035198	down	expressed protein
LOC_Os03g18729	-1.37082	0.0352976	down	expressed protein
LOC_Os01g64620	-1.32892	0.037588	down	zinc finger, C3HC4 type domain containing protein, expressed
LOC_Os08g34780	-1.0404	0.0388436	down	adenylyl cyclase-associated protein, putative, expressed
LOC_Os02g23826	-2.76833	0.0388974	down	expressed protein
LOC_Os08g34290	-3.92005	0.0395857	down	chorismate mutase, chloroplast precursor, putative, expressed
LOC_Os06g01870	-1.76024	0.0398887	down	expressed protein
LOC_Os04g26870	-1.26665	0.0408839	down	oxidoreductase, aldo/keto reductase family protein, putative, expressed
LOC_Os01g02060	-2.65416	0.0413872	down	TOO MANY MOUTHS precursor, putative, expressed
LOC_Os03g16290	-1.48109	0.0416805	down	fringe-related protein, putative, expressed
LOC_Os10g36610	-1.01905	0.042401	down	UP-9A, putative, expressed
LOC_Os04g47010	-1.02297	0.0426442	down	expressed protein
LOC_Os08g38920	-2.61838	0.0430368	down	caffeoyl-CoA O-methyltransferase, putative, expressed
LOC_Os06g47420	-4.37149	0.0431075	down	transposon protein, putative, unclassified, expressed
LOC_Os07g10990	-1.14767	0.0439625	down	hypothetical protein
LOC_Os03g36279	-3.38123	0.0451336	down	retrotransposon protein, putative, Ty3-gypsy subclass, expressed
LOC_Os03g48760	-3.03062	0.0453375	down	Cupin domain containing protein, expressed
LOC_Os01g52690	-2.61473	0.0461266	down	retrotransposon protein, putative, unclassified, expressed
LOC_Os01g72900	-1.12088	0.0465907	down	abscisic stress-ripening, putative, expressed
LOC_Os05g04380	-1.84071	0.0467203	down	peroxidase precursor, putative, expressed
LOC_Os07g40150	-1.0455	0.0472079	down	expressed protein
LOC_Os03g02860	-1.37673	0.047221	down	heavy metal-associated domain containing protein, expressed
LOC_Os09g34200	-1.0365	0.0477351	down	OsFBX338 - F-box domain containing protein, expressed
LOC_Os03g03600	-1.43244	0.0483151	down	fasciclin-like arabinogalactan protein, putative, expressed
LOC_Os01g22660	-1.66683	0.0483413	down	GDSL-like lipase/acylhydrolase, putative, expressed
LOC_Os12g13300	-1.22131	0.0486389	down	expressed protein
LOC_Os09g20940	-4.40018	0.0488735	down	expressed protein
LOC_Os02g33790	-4.33711	0.0492656	down	expressed protein
LOC_Os02g43310	-2.41921	0.049332	down	expressed protein
LOC_Os07g42860	-1.84715	0.049516	down	cyclin, putative, expressed
LOC_Os02g19650	-1.70557	0.0498854	down	hydrolase, alpha/beta fold family domain containing protein, expressed
LOC_Os08g07080	1.45283	0	up	terpene synthase, putative, expressed
LOC_Os12g27220	1.45639	0	up	transferase family protein, putative, expressed
LOC_Os07g05840	1.59206	0	up	expressed protein
LOC_Os07g05850	2.17356	0	up	transposon protein, putative, CACTA, En/Spm sub-class, expressed
LOC_Os04g09604	2.36531	0	up	O-methyltransferase, putative, expressed
LOC_Os07g01904	3.52292	0	up	expressed protein
LOC_Os06g15730	3.92177	0	up	expressed protein
LOC_Os09g13440	4.0033	0	up	expressed protein
LOC_Os12g24050	5.47332	0	up	retrotransposon protein, putative, unclassified, expressed
LOC_Os10g10130	2.28668	9.31e-277	up	OsWAK112d - OsWAK receptor-like protein kinase, expressed
LOC_Os05g11320	1.11578	1.76e-253	up	metallothionein-like protein 3B, putative, expressed
LOC_Os02g02400	1.85255	5.72e-181	up	catalase isozyme A, putative, expressed
LOC_Os03g09250	1.0235	2.56e-178	up	inositol-3-phosphate synthase, putative, expressed
LOC_Os01g57960	2.70777	3.78e-159	up	retrotransposon protein, putative, unclassified, expressed
LOC_Os12g33130	2.1945	1.86e-126	up	expressed protein
LOC_Os12g27254	1.10517	3.31e-125	up	transferase family protein, putative, expressed
LOC_Os09g07300	1.01533	2.43e-113	up	BIG, putative, expressed
LOC_Os04g09860	6.41963	1.27e-107	up	actin, putative, expressed
LOC_Os03g04060	1.94823	2.7e-103	up	CHIT16 - Chitinase family protein precursor, expressed
LOC_Os11g44750	7.13298	3.77e-103	up	retrotransposon protein, putative, unclassified, expressed
LOC_Os03g01300	1.05295	6.19e-100	up	LTPL114 - Protease inhibitor/seed storage/LTP family protein precursor, expressed
LOC_Os07g45070	1.10518	8.36e-88	up	FAT domain-containing protein, putative, expressed
LOC_Os06g14406	1.25122	9.83e-85	up	SYD, putative, expressed
LOC_Os07g10850	2.41925	5.46e-79	up	retrotransposon protein, putative, unclassified, expressed
LOC_Os06g02019	2.63619	1.01e-75	up	cytochrome P450, putative, expressed
LOC_Os04g30240	3.74237	1.72e-72	up	OsWAK60 - OsWAK receptor-like protein kinase, expressed
LOC_Os01g66100	1.01644	1.23e-71	up	gibberellin 20 oxidase 2, putative, expressed
LOC_Os07g36780	1.04118	5.48e-69	up	S-domain receptor-like protein kinase, putative, expressed
LOC_Os05g16930	2.4348	4.11e-68	up	protein kinase domain containing protein, expressed
LOC_Os03g10100	1.51871	1.72e-67	up	transporter family protein, putative, expressed
LOC_Os10g41838	5.71097	3e-67	up	F-box protein interaction domain containing protein, expressed
LOC_Os01g49370	2.48807	1.68e-66	up	expressed protein
LOC_Os05g48200	1.06942	4.05e-66	up	glutamate synthase, chloroplast precursor, putative, expressed
LOC_Os07g45074	1.35392	2.35e-63	up	FAT domain-containing protein, putative, expressed
LOC_Os01g49750	4.26693	3.23e-63	up	expressed protein
LOC_Os04g52640	1.49606	4.27e-63	up	SHR5-receptor-like kinase, putative, expressed
LOC_Os12g10740	1.50331	1.73e-61	up	leucine-rich repeat family protein, putative, expressed
LOC_Os05g25770	1.49762	1.67e-60	up	WRKY45, expressed
LOC_Os06g46149	1.39118	1.11e-59	up	serine/arginine repetitive matrix protein 1, putative, expressed
LOC_Os09g29200	1.02662	6.81e-57	up	glutathione S-transferase, putative, expressed
LOC_Os11g47140	1.15379	1.2e-56	up	OsWAK123 - OsWAK receptor-like protein kinase, expressed
LOC_Os01g59000	3.49763	2.02e-55	up	cytochrome P450, putative, expressed
LOC_Os03g24930	1.02235	4.05e-55	up	tyrosine protein kinase domain containing protein, putative, expressed
LOC_Os03g29190	1.04441	5.79e-54	up	PDI, putative, expressed
LOC_Os03g55010	2.24435	1.84e-53	up	UDP-glucoronosyl and UDP-glucosyl transferase domain containing protein, expressed
LOC_Os02g18070	2.47938	2.85e-53	up	NB-ARC domain containing protein, expressed
LOC_Os01g48620	2.58543	7.1e-53	up	expressed protein
LOC_Os09g30454	2.60966	9.38e-52	up	OsWAK87 - OsWAK receptor-like protein kinase, expressed
LOC_Os10g38780	2.07925	1.92e-50	up	glutathione S-transferase, putative, expressed
LOC_Os08g39694	1.02214	3.16e-50	up	cytochrome P450, putative, expressed
LOC_Os02g06725	1.28345	5.22e-50	up	expressed protein
LOC_Os10g30560	2.16992	4.1e-49	up	UDP-glucoronosyl and UDP-glucosyl transferase domain containing protein, expressed
LOC_Os07g03900	1.18216	5.67e-49	up	lectin-like receptor kinase, putative, expressed
LOC_Os07g46920	3.10395	1.25e-47	up	sex determination protein tasselseed-2, putative, expressed
LOC_Os11g45990	3.3374	2.27e-46	up	von Willebrand factor type A domain containing protein, putative, expressed
LOC_Os04g32740	1.01548	6.28e-45	up	hydrolase, NUDIX family, domain containing protein, expressed
LOC_Os07g13770	3.94566	7.68e-45	up	UDP-glucoronosyl and UDP-glucosyl transferase domain containing protein, expressed
LOC_Os09g27580	1.36871	5.24e-44	up	potassium transporter, putative, expressed
LOC_Os11g39370	1.00474	6.77e-44	up	BRASSINOSTEROID INSENSITIVE 1-associated receptor kinase 1 precursor, putative, expressed
LOC_Os04g15690	2.07063	7.31e-43	up	DSBA-like thioredoxin domain containing protein, expressed
LOC_Os01g02780	3.13277	1.39e-41	up	TAK33, putative, expressed
LOC_Os04g17660	2.1453	1.79e-41	up	rhodanese-like domain containing protein, putative, expressed
LOC_Os12g37260	1.05592	2.11e-39	up	lipoxygenase 2.1, chloroplast precursor, putative, expressed
LOC_Os09g25060	2.07158	3.03e-39	up	WRKY76, expressed
LOC_Os07g41400	1.29208	5.03e-39	up	EGG APPARATUS-1, putative, expressed
LOC_Os03g46440	1.17138	1.59e-38	up	BTBA4 - Bric-a-Brac,Tramtrack, Broad Complex BTB domain with Ankyrin repeat region, expressed
LOC_Os02g27130	1.43177	3.91e-37	up	expressed protein
LOC_Os06g39624	1.30013	5.57e-37	up	transposon protein, putative, Pong sub-class, expressed
LOC_Os07g38200	3.67777	1.08e-36	up	retrotransposon, putative, centromere-specific
LOC_Os09g01000	2.55314	1.93e-36	up	expressed protein
LOC_Os04g27340	1.95783	3.83e-36	up	terpene synthase, putative, expressed
LOC_Os10g35950	1.541	6.28e-36	up	transferase family protein, putative, expressed
LOC_Os11g02540	2.04591	8.26e-36	up	WRKY50, expressed
LOC_Os10g39140	1.32107	9e-36	up	flavonol synthase/flavanone 3-hydroxylase, putative, expressed
LOC_Os12g12090	2.18551	1.21e-35	up	expressed protein
LOC_Os11g29970	1.7665	1.87e-35	up	NB-ARC domain containing protein, expressed
LOC_Os01g18584	1.2311	3.32e-35	up	WRKY9, expressed
LOC_Os03g52810	2.00148	4.13e-34	up	retrotransposon protein, putative, unclassified, expressed
LOC_Os09g14490	2.01105	4.44e-34	up	TIR-NBS type disease resistance protein, putative, expressed
LOC_Os12g02470	2.25416	8.1e-34	up	WRKY65, expressed
LOC_Os04g44300	1.3407	1.45e-32	up	transposon protein, putative, unclassified, expressed
LOC_Os08g39660	1.92444	3.3e-32	up	cytochrome P450, putative, expressed
LOC_Os07g03730	6.89951	3.73e-32	up	SCP-like extracellular protein, expressed
LOC_Os03g45779	1.03361	5.55e-32	up	expressed protein
LOC_Os09g29520	1.15714	8.33e-32	up	OsWAK81 - OsWAK receptor-like cytoplasmic kinase OsWAK-RLCK, expressed
LOC_Os10g40934	1.14336	1.5e-31	up	flavonol synthase/flavanone 3-hydroxylase, putative, expressed
LOC_Os05g30700	2.81792	3.85e-31	up	expressed protein
LOC_Os10g22869	1.96554	7.24e-31	up	expressed protein
LOC_Os09g25070	2.74407	1.87e-30	up	WRKY62, expressed
LOC_Os09g19140	3.12465	4.07e-30	up	senescence-induced receptor-like serine/threonine-protein kinase precursor, putative, expressed
LOC_Os08g31200	1.2469	6.04e-30	up	cytokinin-O-glucosyltransferase 2, putative, expressed
LOC_Os01g01840	1.04038	8.67e-30	up	helix-loop-helix DNA-binding domain containing protein, expressed
LOC_Os02g54640	2.00421	8.89e-30	up	glutamate receptor, putative, expressed
LOC_Os01g12360	2.61132	1.24e-29	up	retrotransposon protein, putative, unclassified, expressed
LOC_Os05g12120	2.62125	2.6e-29	up	expressed protein
LOC_Os04g24510	1.26049	4e-29	up	OsWAK36 - OsWAK receptor-like protein kinase, expressed
LOC_Os09g29540	2.5171	4.89e-29	up	OsWAK82 - OsWAK receptor-like cytoplasmic kinase OsWAK-RLCK, expressed
LOC_Os01g02560	1.63861	6.46e-29	up	Ser/Thr receptor-like kinase, putative, expressed
LOC_Os07g10050	1.17344	1.26e-28	up	retrotransposon protein, putative, unclassified, expressed
LOC_Os10g33440	1.43173	2.57e-28	up	NB-ARC domain containing protein, expressed
LOC_Os11g02620	1.57513	8.8e-28	up	BTBN21 - Bric-a-Brac, Tramtrack, Broad Complex BTB domain with non-phototropic hypocotyl 3 NPH3 and coiled-coil domains, expressed
LOC_Os08g02354	1.24557	1.1e-27	up	expressed protein
LOC_Os08g07690	2.28537	1.44e-27	up	expressed protein
LOC_Os08g26230	2.1863	7.55e-27	up	expressed protein
LOC_Os01g03360	1.94558	1.32e-26	up	BBTI5 - Bowman-Birk type bran trypsin inhibitor precursor, expressed
LOC_Os02g57930	1.99941	1.32e-26	up	retrotransposon protein, putative, Ty3-gypsy subclass, expressed
LOC_Os06g39120	3.05556	3.28e-26	up	expressed protein
LOC_Os12g39360	1.52202	7.73e-26	up	aspartic proteinase nepenthesin precursor, putative, expressed
LOC_Os12g21730	1.28375	8.32e-26	up	retrotransposon protein, putative, unclassified, expressed
LOC_Os06g43150	12.8188	9.02e-26	up	retrotransposon protein, putative, unclassified, expressed
LOC_Os11g01310	2.20624	1.09e-25	up	expressed protein
LOC_Os11g11960	1.31354	1.11e-25	up	disease resistance protein RPM1, putative, expressed
LOC_Os06g38890	1.98363	2.2e-25	up	transposon protein, putative, unclassified, expressed
LOC_Os11g34920	1.23019	3.22e-25	up	stripe rust resistance protein Yr10, putative, expressed
LOC_Os03g22620	1.18702	4.85e-25	up	terpene synthase family, metal binding domain containing protein, expressed
LOC_Os06g43960	1.33549	1.51e-24	up	expressed protein
LOC_Os10g41980	1.60548	2.16e-24	up	RALFL26 - Rapid ALkalinization Factor RALF family protein precursor, expressed
LOC_Os01g12350	1.67653	2.77e-24	up	retrotransposon protein, putative, unclassified, expressed
LOC_Os04g52190	3.75075	8.45e-24	up	vacuolar-sorting receptor precursor, putative, expressed
LOC_Os12g34094	2.76835	1.28e-23	up	NADH-ubiquinone oxidoreductase chain 4, putative, expressed
LOC_Os05g47650	2.08773	1.46e-23	up	B3 DNA binding domain containing protein, expressed
LOC_Os10g33140	1.63084	4.31e-23	up	hcrVf2 protein, putative, expressed
LOC_Os11g47910	1.20257	4.46e-23	up	SCARECROW, putative, expressed
LOC_Os04g53120	1.27635	5.16e-23	up	NB-ARC domain containing protein, expressed
LOC_Os12g22870	12.0831	6.91e-23	up	expressed protein
LOC_Os01g26240	1.67261	1.71e-22	up	retrotransposon protein, putative, Ty1-copia subclass, expressed
LOC_Os07g28850	1.19492	3.82e-22	up	retrotransposon protein, putative, unclassified, expressed
LOC_Os12g22880	11.8288	5.99e-22	up	expressed protein
LOC_Os07g24992	3.86951	8e-22	up	uncharacterized protein ycf68, putative
LOC_Os10g31864	1.01091	1.13e-21	up	expressed protein
LOC_Os08g13420	1.96521	1.43e-21	up	S-domain receptor-like protein kinase, putative, expressed
LOC_Os04g18770	11.7188	1.56e-21	up	retrotransposon protein, putative, unclassified, expressed
LOC_Os12g11370	1.68642	1.63e-21	up	verticillium wilt disease resistance protein, putative, expressed
LOC_Os07g01560	1.4826	1.7e-21	up	transporter family protein, putative, expressed
LOC_Os12g33958	2.77638	3.2e-21	up	NADH-ubiquinone oxidoreductase 49 kDa subunit, putative, expressed
LOC_Os08g24770	1.24746	4.31e-21	up	protein kinase, putative, expressed
LOC_Os04g13210	1.02512	4.76e-21	up	multidrug resistance-associated protein, putative, expressed
LOC_Os12g41680	1.07245	1.55e-20	up	No apical meristem protein, putative, expressed
LOC_Os02g37834	1.04134	2.3e-20	up	expressed protein
LOC_Os12g26860	1.91552	2.37e-20	up	retrotransposon protein, putative, Ty3-gypsy subclass, expressed
LOC_Os01g48610	2.32262	2.87e-20	up	expressed protein
LOC_Os11g36790	4.04402	3.89e-20	up	OsFBO6 - F-box and other domain containing protein, expressed
LOC_Os08g39840	2.98372	5.17e-20	up	lipoxygenase, chloroplast precursor, putative, expressed
LOC_Os04g49194	3.6332	9.44e-20	up	naringenin,2-oxoglutarate 3-dioxygenase, putative, expressed
LOC_Os11g40850	3.21372	1.23e-19	up	expressed protein
LOC_Os03g46040	2.15546	2.79e-19	up	expressed protein
LOC_Os12g24320	3.81076	3.27e-19	up	ATPase 3, putative, expressed
LOC_Os06g38900	2.38949	3.57e-19	up	transposon protein, putative, unclassified, expressed
LOC_Os01g25740	1.02393	6.02e-19	up	powdery mildew resistance protein PM3F, putative, expressed
LOC_Os07g03870	1.57814	8.16e-19	up	receptor like protein kinase, putative, expressed
LOC_Os03g52820	1.40679	8.3e-19	up	retrotransposon protein, putative, unclassified, expressed
LOC_Os10g14920	1.59814	1.93e-18	up	integral membrane protein DUF6 containing protein, expressed
LOC_Os11g31705	1.38552	1.94e-18	up	expressed protein
LOC_Os01g32460	1.50387	2.45e-18	up	expressed protein
LOC_Os07g48050	2.03884	3.32e-18	up	peroxidase precursor, putative, expressed
LOC_Os01g38359	1.70924	3.4e-18	up	peptidyl-prolyl cis-trans isomerase, FKBP-type, putative, expressed
LOC_Os02g31230	2.88294	4.86e-18	up	expressed protein
LOC_Os08g08580	1.7085	5.45e-18	up	retrotransposon protein, putative, Ty3-gypsy subclass, expressed
LOC_Os03g26020	10.6966	6.47e-18	up	retrotransposon protein, putative, unclassified, expressed
LOC_Os04g21350	1.70436	8.27e-18	up	flowering promoting factor-like 1, putative, expressed
LOC_Os11g41034	3.23882	5.78e-17	up	expressed protein
LOC_Os02g02930	3.05811	6.49e-17	up	terpene synthase, putative, expressed
LOC_Os05g36230	2.21319	9.4e-17	up	transposon protein, putative, CACTA, En/Spm sub-class, expressed
LOC_Os06g29844	1.30696	1.78e-16	up	MATE efflux family protein, putative, expressed
LOC_Os01g14630	1.88813	1.98e-16	up	polyprenyl synthetase, putative, expressed
LOC_Os01g49320	1.47789	2.75e-16	up	glycosyl hydrolase, putative, expressed
LOC_Os10g02490	1.71851	3.83e-16	up	oxidoreductase, aldo/keto reductase family protein, putative, expressed
LOC_Os01g42210	4.06817	4.24e-16	up	LTPL47 - Protease inhibitor/seed storage/LTP family protein precursor, putative, expressed
LOC_Os06g15610	8.70595	9.2e-16	up	hypothetical protein
LOC_Os05g43390	1.24353	1.05e-15	up	signal recognition particle 54 kDa protein, putative, expressed
LOC_Os09g32840	1.04578	1.39e-15	up	nucleotide pyrophosphatase/phosphodiesterase, putative, expressed
LOC_Os01g48640	1.13816	1.4e-15	up	expressed protein
LOC_Os03g42464	1.07521	1.7e-15	up	expressed protein
LOC_Os10g27040	1.04905	1.75e-15	up	retrotransposon protein, putative, unclassified, expressed
LOC_Os04g09840	1.26688	2.04e-15	up	retrotransposon protein, putative, unclassified, expressed
LOC_Os09g29560	4.52357	2.14e-15	up	OsWAK83 - OsWAK pseudogene, expressed
LOC_Os11g28184	5.81206	2.95e-15	up	expressed protein
LOC_Os03g26010	9.75629	8.35e-15	up	retrotransposon protein, putative, unclassified, expressed
LOC_Os01g62740	9.71582	1.15e-14	up	expressed protein
LOC_Os02g12120	1.17412	1.18e-14	up	retrotransposon protein, putative, unclassified, expressed
LOC_Os08g07100	1.27333	1.69e-14	up	terpene synthase, putative, expressed
LOC_Os08g39850	1.07728	1.73e-14	up	lipoxygenase, chloroplast precursor, putative, expressed
LOC_Os03g58300	1.16277	3.83e-14	up	indole-3-glycerol phosphate lyase, chloroplast precursor, putative, expressed
LOC_Os12g09300	1.53461	4.1e-14	up	amino acid transporter, putative, expressed
LOC_Os04g48150	9.54944	4.23e-14	up	retrotransposon protein, putative, unclassified, expressed
LOC_Os11g37860	1.35647	1.33e-13	up	stripe rust resistance protein Yr10, putative, expressed
LOC_Os02g36000	1.39792	1.52e-13	up	zinc finger protein, putative, expressed
LOC_Os04g20510	1.654	1.79e-13	up	retrotransposon protein, putative, unclassified, expressed
LOC_Os05g16430	1.38646	2.42e-13	up	SHR5-receptor-like kinase, putative, expressed
LOC_Os07g48450	2.52115	2.64e-13	up	no apical meristem protein, putative, expressed
LOC_Os03g04720	1.74824	5.99e-13	up	retrotransposon protein, putative, unclassified, expressed
LOC_Os02g18080	2.68648	6.28e-13	up	NB-ARC domain containing protein, expressed
LOC_Os06g09080	9.12875	7.23e-13	up	transposon protein, putative, CACTA, En/Spm sub-class, expressed
LOC_Os07g17250	1.1663	9.88e-13	up	disease resistance RPP13-like protein 1, putative, expressed
LOC_Os11g31700	1.23487	1.47e-12	up	expressed protein
LOC_Os04g30010	2.20379	1.9e-12	up	OsWAK45 - OsWAK receptor-like protein kinase, expressed
LOC_Os11g12050	2.70234	1.9e-12	up	NBS-LRR type disease resistance protein, putative, expressed
LOC_Os11g06980	1.53983	1.99e-12	up	BURP domain containing protein, expressed
LOC_Os12g35470	8.96478	2.24e-12	up	expressed protein
LOC_Os09g29660	1.38401	2.93e-12	up	white-brown complex homolog protein 11, putative, expressed
LOC_Os07g28000	2.37301	4.13e-12	up	transposon protein, putative, CACTA, En/Spm sub-class, expressed
LOC_Os09g38104	8.88567	4.3e-12	up	hypothetical protein
LOC_Os04g30250	4.09647	4.33e-12	up	wall-associated receptor kinase-like 5 precursor, putative, expressed
LOC_Os12g36940	1.37277	4.55e-12	up	calmodulin binding protein, putative, expressed
LOC_Os04g15530	2.73219	4.72e-12	up	retrotransposon protein, putative, Ty1-copia subclass, expressed
LOC_Os07g09880	8.85664	4.75e-12	up	expressed protein
LOC_Os03g40770	1.29457	7.78e-12	up	expressed protein
LOC_Os02g02120	2.24519	9.25e-12	up	OsWAK11 - OsWAK receptor-like protein kinase, expressed
LOC_Os12g07310	1.49053	1.02e-11	up	citrate-binding protein precursor, putative, expressed
LOC_Os04g06520	1.01074	1.4e-11	up	expressed protein
LOC_Os01g49614	1.18887	1.43e-11	up	Protein kinase domain containing protein, expressed
LOC_Os06g46140	1.59231	1.94e-11	up	expressed protein
LOC_Os05g27010	1.06077	2.1e-11	up	peptide transporter PTR3-A, putative, expressed
LOC_Os04g59210	1.61864	2.18e-11	up	peroxidase precursor, putative, expressed
LOC_Os11g46000	2.16499	2.28e-11	up	von Willebrand factor type A domain containing protein, putative, expressed
LOC_Os03g20740	8.61361	2.69e-11	up	expressed protein
LOC_Os03g57910	1.13087	3.94e-11	up	expressed protein
LOC_Os09g37540	1.12725	4.04e-11	up	uncharacterized protein PA4923, putative, expressed
LOC_Os08g09990	8.54196	4.13e-11	up	expressed protein
LOC_Os01g12160	1.40647	4.95e-11	up	OsGH3.3 - Probable indole-3-acetic acid-amido synthetase, expressed
LOC_Os06g39110	2.57253	5.3e-11	up	expressed protein
LOC_Os01g19970	1.00735	6.09e-11	up	MYB family transcription factor, putative, expressed
LOC_Os07g33580	2.86436	7.12e-11	up	cytochrome P450, putative, expressed
LOC_Os03g29930	1.98193	7.84e-11	up	expressed protein
LOC_Os07g23485	1.04165	8.71e-11	up	expressed protein
LOC_Os02g39490	1.6697	1.04e-10	up	carbonyl reductase 3, putative, expressed
LOC_Os01g33460	1.28609	1.06e-10	up	retrotransposon protein, putative, unclassified, expressed
LOC_Os10g27030	1.26942	1.34e-10	up	retrotransposon protein, putative, unclassified, expressed
LOC_Os02g13430	2.50184	1.37e-10	up	receptor-like protein kinase 5 precursor, putative, expressed
LOC_Os10g34290	8.32119	1.85e-10	up	retrotransposon protein, putative, unclassified, expressed
LOC_Os08g10250	1.0841	2.12e-10	up	SHR5-receptor-like kinase, putative, expressed
LOC_Os04g45890	1.99785	2.28e-10	up	retrotransposon protein, putative, unclassified, expressed
LOC_Os05g35870	8.27927	2.53e-10	up	expressed protein
LOC_Os06g33360	7.106	2.72e-10	up	RGH1A, putative, expressed
LOC_Os04g18780	8.24709	2.9e-10	up	retrotransposon protein, putative, unclassified
LOC_Os01g29530	8.23607	3.28e-10	up	retrotransposon protein, putative, Ty3-gypsy subclass, expressed
LOC_Os05g20470	1.92021	4.3e-10	up	expressed protein
LOC_Os04g22120	5.36159	8.6e-10	up	protein kinase, putative, expressed
LOC_Os12g21720	1.16574	8.77e-10	up	retrotransposon protein, putative, unclassified, expressed
LOC_Os03g25510	4.59896	8.84e-10	up	expressed protein
LOC_Os12g21734	1.15469	9.92e-10	up	expressed protein
LOC_Os02g12939	2.34082	1.07e-09	up	expressed protein
LOC_Os11g37700	2.88525	1.12e-09	up	pleiotropic drug resistance protein, putative, expressed
LOC_Os02g10420	4.58313	1.35e-09	up	expressed protein
LOC_Os04g15920	1.19669	1.72e-09	up	dehydrogenase, putative, expressed
LOC_Os02g48770	2.51796	1.72e-09	up	SAM dependent carboxyl methyltransferase, putative, expressed
LOC_Os12g08130	1.35691	1.97e-09	up	amino acid transporter, putative, expressed
LOC_Os06g32580	7.94772	2.46e-09	up	transposon protein, putative, CACTA, En/Spm sub-class, expressed
LOC_Os12g36110	1.0481	2.59e-09	up	calmodulin binding protein, putative, expressed
LOC_Os04g33230	1.59965	3.13e-09	up	hypothetical protein
LOC_Os07g35004	1.32832	3.38e-09	up	TKL_IRAK_DUF26-la.4 - DUF26 kinases have homology to DUF26 containing loci, expressed
LOC_Os10g41999	2.36146	3.97e-09	up	RALFL27 - Rapid ALkalinization Factor RALF family protein precursor, expressed
LOC_Os02g37330	1.21551	5.94e-09	up	heavy metal associated domain containing protein, expressed
LOC_Os06g36880	1.68115	6.09e-09	up	cysteine synthase, putative, expressed
LOC_Os04g39320	3.46668	7.03e-09	up	expressed protein
LOC_Os06g22919	1.17781	7.29e-09	up	DEFL9 - Defensin and Defensin-like DEFL family, expressed
LOC_Os12g05220	1.46341	8.29e-09	up	expressed protein
LOC_Os01g36294	1.10522	1.38e-08	up	cytochrome P450, putative, expressed
LOC_Os08g09840	1.23654	1.38e-08	up	WRKY117, expressed
LOC_Os06g43980	1.25006	1.85e-08	up	expressed protein
LOC_Os05g23050	2.3983	1.89e-08	up	expressed protein
LOC_Os02g13460	3.10792	1.92e-08	up	receptor-like protein kinase 2 precursor, putative, expressed
LOC_Os02g50330	1.15174	1.97e-08	up	RNA-dependent RNA polymerase, putative, expressed
LOC_Os10g34940	1.91946	2.15e-08	up	expressed protein
LOC_Os10g41350	3.88916	2.17e-08	up	transposon protein, putative, Pong sub-class, expressed
LOC_Os04g09830	1.45039	2.19e-08	up	retrotransposon protein, putative, unclassified, expressed
LOC_Os06g03650	7.54836	2.43e-08	up	expressed protein
LOC_Os04g15650	1.62694	2.89e-08	up	Leucine Rich Repeat family protein, expressed
LOC_Os11g15170	4.29832	3.22e-08	up	transposon protein, putative, unclassified, expressed
LOC_Os03g47570	1.90364	4.1e-08	up	retrotransposon protein, putative, unclassified, expressed
LOC_Os01g65240	1.10158	4.63e-08	up	transposon protein, putative, Pong sub-class, expressed
LOC_Os06g29730	3.82325	4.66e-08	up	RALFL28 - Rapid ALkalinization Factor RALF family protein precursor, expressed
LOC_Os02g12470	7.41555	5.41e-08	up	hypothetical protein
LOC_Os05g16920	1.63594	6.05e-08	up	SHR5-receptor-like kinase, putative, expressed
LOC_Os02g57350	6.33289	6.43e-08	up	expressed protein
LOC_Os10g39300	7.42186	8.32e-08	up	aspartic proteinase nepenthesin, putative, expressed
LOC_Os02g55170	1.16118	8.56e-08	up	formin-like protein 13, putative, expressed
LOC_Os06g15620	2.96129	9.02e-08	up	GASR7 - Gibberellin-regulated GASA/GAST/Snakin family protein precursor, expressed
LOC_Os10g03570	1.34639	9.2e-08	up	RGH1A, putative, expressed
LOC_Os08g37570	1.62909	1.02e-07	up	spotted leaf 11, putative, expressed
LOC_Os05g45130	7.28556	1.12e-07	up	retrotransposon protein, putative, unclassified, expressed
LOC_Os06g45620	1.97975	1.16e-07	up	expressed protein
LOC_Os03g21710	2.6784	1.18e-07	up	WRKY79, expressed
LOC_Os12g03640	3.52571	1.22e-07	up	S-locus-like receptor protein kinase, putative, expressed
LOC_Os10g18490	2.3749	1.32e-07	up	cytokinin-O-glucosyltransferase 2, putative, expressed
LOC_Os02g54940	1.26478	1.4e-07	up	expressed protein
LOC_Os04g08400	7.24788	1.5e-07	up	retrotransposon protein, putative, unclassified, expressed
LOC_Os02g11660	1.02552	1.82e-07	up	retrotransposon protein, putative, Ty3-gypsy subclass, expressed
LOC_Os10g06830	2.76346	1.94e-07	up	retrotransposon protein, putative, Ty3-gypsy subclass, expressed
LOC_Os06g46340	3.15353	2e-07	up	glycosyl hydrolase, family 31, putative, expressed
LOC_Os09g26144	2.27279	2.05e-07	up	glutamate receptor, putative, expressed
LOC_Os02g17710	1.61805	2.3e-07	up	receptor-like protein kinase 5 precursor, putative, expressed
LOC_Os07g28020	1.6303	2.4e-07	up	transposon protein, putative, CACTA, En/Spm sub-class, expressed
LOC_Os01g41750	1.02226	3.06e-07	up	expressed protein
LOC_Os10g41330	1.8199	3.12e-07	up	AP2 domain containing protein, expressed
LOC_Os01g02570	1.27366	3.37e-07	up	protein kinase domain containing protein, expressed
LOC_Os06g38764	1.15669	3.53e-07	up	expressed protein
LOC_Os07g19140	2.08777	4.45e-07	up	retrotransposon protein, putative, unclassified, expressed
LOC_Os02g01840	4.58259	5.69e-07	up	retrotransposon protein, putative, unclassified, expressed
LOC_Os06g45970	3.13566	6.09e-07	up	OsSAUR26 - Auxin-responsive SAUR gene family member, expressed
LOC_Os12g33956	2.03273	6.61e-07	up	maturase, putative, expressed
LOC_Os10g31780	1.37689	6.81e-07	up	oxidoreductase, short chain dehydrogenase/reductase family domain containing protein, expressed
LOC_Os07g03710	2.07699	8.5e-07	up	SCP-like extracellular protein, expressed
LOC_Os06g48250	1.61133	8.68e-07	up	ATPase, putative, expressed
LOC_Os04g16830	2.21848	8.83e-07	up	DNA-directed RNA polymerase subunit beta, putative, expressed
LOC_Os01g74160	1.83386	9.09e-07	up	carboxyl-terminal peptidase, putative, expressed
LOC_Os09g16950	2.45555	9.44e-07	up	cysteine-rich receptor-like protein kinase 25 precursor, putative, expressed
LOC_Os12g43179	2.73629	1.06e-06	up	retrotransposon protein, putative, Ty3-gypsy subclass, expressed
LOC_Os10g21190	2.98233	1.2e-06	up	expressed protein
LOC_Os12g34054	2.20662	1.43e-06	up	mitochondrial ribosomal protein S3, putative, expressed
LOC_Os03g55260	1.25843	1.44e-06	up	cytochrome P450, putative, expressed
LOC_Os03g17680	1.41852	1.68e-06	up	expressed protein
LOC_Os04g18920	6.58375	1.81e-06	up	retrotransposon protein, putative, Ty3-gypsy subclass, expressed
LOC_Os05g27050	1.4152	1.82e-06	up	peptide transporter, putative, expressed
LOC_Os03g24820	4.13448	1.9e-06	up	expressed protein
LOC_Os03g58320	4.30134	1.9e-06	up	indole-3-glycerol phosphate lyase, chloroplast precursor, putative, expressed
LOC_Os09g39190	1.22805	2.01e-06	up	OsFBO22 - F-box and other domain containing protein, expressed
LOC_Os01g60930	1.03927	2.11e-06	up	expressed protein
LOC_Os07g35560	2.28338	3.07e-06	up	glucan endo-1,3-beta-glucosidase precursor, putative, expressed
LOC_Os09g04420	1.88015	3.41e-06	up	retrotransposon protein, putative, Ty3-gypsy subclass, expressed
LOC_Os07g28010	2.77462	3.59e-06	up	AGAP001055-PA, putative, expressed
LOC_Os07g04410	1.40401	3.67e-06	up	cytochrome P450 90C1, putative, expressed
LOC_Os01g04550	2.50688	3.7e-06	up	expressed protein
LOC_Os09g10054	1.02659	3.8e-06	up	disease resistance protein RPS2, putative, expressed
LOC_Os02g30080	2.54464	4.21e-06	up	cytochrome P450, putative, expressed
LOC_Os05g25430	1.28265	4.53e-06	up	receptor-like protein kinase At3g46290 precursor, putative, expressed
LOC_Os08g07890	1.97363	4.65e-06	up	NB-ARC domain containing protein, expressed
LOC_Os12g33946	1.48039	4.88e-06	up	cytochrome c oxidase subunit 1, putative, expressed
LOC_Os01g02550	1.27655	4.93e-06	up	protein kinase domain containing protein, expressed
LOC_Os01g04280	2.25549	4.98e-06	up	calmodulin binding protein, putative, expressed
LOC_Os12g12190	6.61729	5.52e-06	up	expressed protein
LOC_Os04g27810	1.59511	5.56e-06	up	retrotransposon protein, putative, Ty3-gypsy subclass, expressed
LOC_Os09g04680	1.5103	5.97e-06	up	photosystem II P680 chlorophyll A apoprotein, putative, expressed
LOC_Os12g12120	1.18402	6.09e-06	up	verticillium wilt disease resistance protein precursor, putative, expressed
LOC_Os06g34730	1.10732	7.52e-06	up	expressed protein
LOC_Os07g47280	1.04653	9.52e-06	up	DNA polymerase zeta catalytic subunit, putative, expressed
LOC_Os07g28030	1.60244	9.67e-06	up	transposon protein, putative, unclassified, expressed
LOC_Os09g11490	1.10665	1.03e-05	up	retrotransposon protein, putative, unclassified, expressed
LOC_Os11g44560	1.09252	1.17e-05	up	protein kinase domain containing protein, expressed
ChrSy.fgenesh.gene.14	1.5099	1.2e-05	up	expressed protein
LOC_Os09g14830	2.89482	1.34e-05	up	transposon protein, putative, unclassified, expressed
LOC_Os06g25250	4.10164	1.4e-05	up	endoribonuclease Dicer, putative, expressed
LOC_Os10g05490	2.29565	1.85e-05	up	cytochrome P450, putative, expressed
LOC_Os10g42030	1.1701	2.01e-05	up	expressed protein
LOC_Os07g03920	3.34778	2.08e-05	up	lectin-like receptor kinase 7, putative, expressed
LOC_Os11g03840	4.12579	2.1e-05	up	D-mannose binding lectin family protein, expressed
LOC_Os11g42890	1.94328	2.14e-05	up	expressed protein
LOC_Os04g01874	1.76664	2.28e-05	up	protein kinase, putative, expressed
LOC_Os01g50100	1.29116	2.4e-05	up	ABC transporter, ATP-binding protein, putative, expressed
LOC_Os01g02130	2.49657	2.63e-05	up	expressed protein
LOC_Os03g26250	6.31704	2.82e-05	up	expressed protein
LOC_Os06g32590	6.31332	2.86e-05	up	expressed protein
LOC_Os10g06840	3.30573	2.9e-05	up	retrotransposon protein, putative, Ty3-gypsy subclass, expressed
LOC_Os10g21640	2.61616	2.91e-05	up	expressed protein
LOC_Os06g22970	6.27942	3.02e-05	up	expressed protein
LOC_Os07g29170	1.1734	3.12e-05	up	transposon protein, putative, CACTA, En/Spm sub-class, expressed
LOC_Os12g43220	1.84579	3.33e-05	up	retrotransposon protein, putative, unclassified, expressed
LOC_Os10g39260	5.20736	3.81e-05	up	aspartic proteinase nepenthesin, putative, expressed
LOC_Os05g19910	5.23246	3.81e-05	up	transferase family protein, putative, expressed
LOC_Os04g18940	2.86936	3.83e-05	up	retrotransposon protein, putative, unclassified, expressed
LOC_Os08g26820	1.29289	4.01e-05	up	plant protein of unknown function domain containing protein, expressed
LOC_Os05g24250	1.9569	4.32e-05	up	retrotransposon protein, putative, Ty3-gypsy subclass, expressed
LOC_Os11g44860	2.10464	4.59e-05	up	cysteine-rich receptor-like protein kinase 28 precursor, putative, expressed
LOC_Os02g53100	6.18532	4.66e-05	up	WRKY32, expressed
LOC_Os12g26870	1.38356	4.79e-05	up	retrotransposon protein, putative, Ty3-gypsy subclass, expressed
LOC_Os10g05250	1.47002	4.8e-05	up	protein kinase domain containing protein, expressed
LOC_Os01g34890	1.18137	5.21e-05	up	GLUCAN SYNTHASE-LIKE protein, putative, expressed
LOC_Os11g41780	2.10902	5.32e-05	up	transposon protein, putative, CACTA, En/Spm sub-class, expressed
LOC_Os01g04540	5.13647	5.43e-05	up	serine/threonine-protein kinase At1g18390 precursor, putative, expressed
LOC_Os08g07090	2.43168	5.58e-05	up	expressed protein
LOC_Os07g02624	1.36055	5.71e-05	up	expressed protein
LOC_Os11g09050	6.18267	5.91e-05	up	expressed protein
LOC_Os04g19260	1.51908	6.11e-05	up	retrotransposon protein, putative, unclassified, expressed
LOC_Os10g21236	2.48516	6.11e-05	up	chloroplast ATP synthase a chain precursor, putative, expressed
LOC_Os11g11150	1.56384	6.22e-05	up	retrotransposon protein, putative, Ty3-gypsy subclass, expressed
LOC_Os09g09810	1.73681	6.38e-05	up	retrotransposon protein, putative, Ty3-gypsy subclass, expressed
LOC_Os06g40415	3.63498	7.03e-05	up	expressed protein
LOC_Os04g02860	1.92703	7.18e-05	up	disease resistance protein RPM1, putative, expressed
LOC_Os09g11500	1.17701	7.5e-05	up	retrotransposon protein, putative, unclassified, expressed
LOC_Os11g44430	2.41681	7.94e-05	up	protein kinase, putative, expressed
LOC_Os12g16520	1.43232	8.84e-05	up	wall-associated receptor kinase 3 precursor, putative, expressed
LOC_Os02g42190	2.43761	9.76e-05	up	OsWAK16 - OsWAK receptor-like protein kinase, expressed
LOC_Os10g09990	1.14297	9.77e-05	up	cytokinin-O-glucosyltransferase 3, putative, expressed
LOC_Os11g45040	1.11165	0.00010029	up	expressed protein
LOC_Os07g10910	1.14277	0.000102153	up	ATEXO70F1, putative, expressed
LOC_Os05g10720	2.90427	0.000102555	up	retrotransposon protein, putative, unclassified, expressed
LOC_Os02g21780	2.22622	0.000108114	up	retrotransposon protein, putative, unclassified, expressed
LOC_Os08g42030	1.03056	0.000108594	up	peroxidase precursor, putative, expressed
LOC_Os08g26840	1.07947	0.000109077	up	plant protein of unknown function domain containing protein, expressed
LOC_Os02g05390	2.38416	0.000116442	up	retrotransposon protein, putative, Ty3-gypsy subclass, expressed
LOC_Os04g05650	1.68927	0.00012273	up	expressed protein
LOC_Os01g42790	2.06928	0.000125308	up	xylem cysteine proteinase 2 precursor, putative, expressed
LOC_Os03g36830	1.55822	0.000125532	up	expressed protein
LOC_Os07g30760	2.3097	0.000128181	up	UDP-glucoronosyl and UDP-glucosyl transferase domain containing protein, expressed
LOC_Os02g49740	6.00264	0.000130219	up	expressed protein
LOC_Os02g56070	1.1459	0.000130904	up	retrotransposon protein, putative, unclassified, expressed
LOC_Os05g30500	3.00274	0.000134331	up	expressed protein
LOC_Os10g10920	3.27902	0.000134349	up	retrotransposon protein, putative, Ty3-gypsy subclass
LOC_Os01g58500	1.3499	0.000137612	up	expressed protein
LOC_Os02g11650	1.24352	0.000143477	up	retrotransposon protein, putative, Ty3-gypsy subclass, expressed
LOC_Os09g14870	1.48119	0.000151899	up	expressed protein
LOC_Os10g21310	1.68968	0.000157854	up	photosystem II P680 chlorophyll A apoprotein, putative, expressed
LOC_Os09g33992	1.12809	0.000158474	up	expressed protein
LOC_Os06g39708	1.29777	0.000161325	up	photosystem II P680 chlorophyll A apoprotein, putative, expressed
LOC_Os01g43270	1.09106	0.000164804	up	hydroquinone glucosyltransferase, putative, expressed
LOC_Os07g01580	5.95353	0.000173107	up	expressed protein
LOC_Os02g29190	2.10905	0.000173281	up	ankyrin, putative, expressed
LOC_Os12g24790	2.40663	0.000176585	up	retrotransposon protein, putative, LINE subclass, expressed
LOC_Os11g44680	1.12963	0.000197117	up	calmodulin binding protein, putative, expressed
LOC_Os04g18930	2.42338	0.000199075	up	retrotransposon protein, putative, unclassified, expressed
LOC_Os01g39330	1.32046	0.000209032	up	helix-loop-helix DNA-binding domain containing protein, expressed
LOC_Os01g33470	1.62047	0.000232281	up	retrotransposon protein, putative, unclassified, expressed
LOC_Os07g39120	1.26019	0.000240819	up	expressed protein
LOC_Os07g34260	2.75886	0.000242239	up	chalcone and stilbene synthases, putative, expressed
LOC_Os11g36950	2.28576	0.000265033	up	T-complex protein 1 subunit theta, putative, expressed
LOC_Os08g08700	2.19563	0.000270079	up	ubiquitin family protein, putative, expressed
LOC_Os08g13710	1.57795	0.000274256	up	expressed protein
LOC_Os01g09190	5.49482	0.00028051	up	expressed protein
LOC_Os02g18670	1.35626	0.000280834	up	ABC transporter family protein, putative, expressed
LOC_Os11g12300	2.6521	0.00028989	up	NBS-LRR disease resistance protein, putative, expressed
LOC_Os11g27170	1.94501	0.000296997	up	OsSCP58 - Putative Serine Carboxypeptidase homologue, expressed
LOC_Os03g50670	5.8219	0.000301522	up	retrotransposon protein, putative, Ty3-gypsy subclass, expressed
LOC_Os02g30150	1.21724	0.000327849	up	disease resistance protein, putative, expressed
LOC_Os10g03850	1.04696	0.00032814	up	OsFBX352 - F-box domain containing protein, expressed
LOC_Os01g58048	3.82774	0.000338625	up	expressed protein
LOC_Os07g38190	5.74677	0.000361084	up	expressed protein
LOC_Os11g29920	1.70632	0.000363876	up	NB-ARC domain containing protein, expressed
LOC_Os12g02540	1.10946	0.000366869	up	BTBN23 - Bric-a-Brac, Tramtrack, Broad Complex BTB domain with non-phototropic hypocotyl 3 NPH3 and coiled-coil domains, expressed
LOC_Os12g32770	3.70303	0.000387616	up	expressed protein
LOC_Os03g32360	2.14742	0.000389325	up	retrotransposon protein, putative, Ty3-gypsy subclass
LOC_Os10g21324	2.03384	0.000401964	up	cytochrome b6, putative, expressed
LOC_Os10g24230	2.3171	0.000415492	up	retrotransposon protein, putative, Ty3-gypsy subclass, expressed
LOC_Os02g58240	3.09203	0.000420356	up	transposon protein, putative, unclassified, expressed
LOC_Os04g10530	1.04929	0.000428773	up	amidase, putative, expressed
LOC_Os03g46270	3.36143	0.00045839	up	transposon protein, putative, CACTA, En/Spm sub-class, expressed
LOC_Os04g25100	1.56265	0.000459641	up	transposon protein, putative, unclassified, expressed
LOC_Os11g17690	2.20188	0.000476159	up	retrotransposon protein, putative, unclassified, expressed
LOC_Os01g48900	1.29545	0.000481019	up	dynamin-related protein 1A, putative, expressed
LOC_Os12g43580	1.9874	0.000481565	up	expressed protein
LOC_Os12g13420	5.34324	0.000482884	up	transposon protein, putative, CACTA, En/Spm sub-class, expressed
LOC_Os04g11820	1.08183	0.000495772	up	white-brown complex homolog protein, putative, expressed
LOC_Os10g12460	1.00078	0.000496914	up	retrotransposon protein, putative, unclassified, expressed
LOC_Os05g45170	3.75543	0.00050283	up	glucosyl transferase, putative, expressed
LOC_Os01g04800	5.69585	0.000528747	up	B3 DNA binding domain containing protein, expressed
LOC_Os09g04310	1.09698	0.000546658	up	expressed protein
LOC_Os10g17610	3.20924	0.000558105	up	retrotransposon protein, putative, unclassified, expressed
LOC_Os04g18910	1.76967	0.000560122	up	retrotransposon protein, putative, Ty3-gypsy subclass, expressed
LOC_Os01g36020	1.38633	0.000585748	up	retrotransposon protein, putative, unclassified, expressed
LOC_Os02g55100	1.23991	0.000593371	up	expressed protein
LOC_Os02g10550	3.67816	0.000651977	up	expressed protein
LOC_Os04g58810	1.72046	0.000654461	up	CAF1 family ribonuclease containing protein, putative, expressed
LOC_Os09g04430	3.05271	0.000661697	up	expressed protein
LOC_Os02g21470	1.31605	0.000685166	up	expressed protein
LOC_Os08g25860	5.61534	0.000701962	up	expressed protein
LOC_Os10g25550	1.56129	0.000749447	up	tyrosine protein kinase domain containing protein, putative, expressed
LOC_Os12g03650	1.6407	0.000757315	up	D-mannose binding lectin family protein, expressed
LOC_Os02g37290	1.52341	0.000774292	up	heavy metal associated domain containing protein, expressed
LOC_Os06g37080	1.4464	0.000775916	up	L-ascorbate oxidase precursor, putative, expressed
LOC_Os04g53850	1.60707	0.000800534	up	leucoanthocyanidin reductase, putative, expressed
LOC_Os06g40020	2.26867	0.000876419	up	DEAD-box ATP-dependent RNA helicase 52A, putative, expressed
LOC_Os03g53010	1.0869	0.000931232	up	acyl-desaturase, chloroplast precursor, putative, expressed
LOC_Os10g02450	1.28534	0.00101146	up	retrotransposon, putative, centromere-specific
LOC_Os05g05900	2.6696	0.00102597	up	retrotransposon protein, putative, Ty3-gypsy subclass, expressed
LOC_Os04g27096	1.82305	0.00104286	up	expressed protein
LOC_Os05g49620	2.08179	0.00105045	up	WRKY19, expressed
LOC_Os02g17590	2.04546	0.00110942	up	expressed protein
LOC_Os02g36140	2.87699	0.00111262	up	terpene synthase, putative, expressed
LOC_Os11g10600	1.04735	0.00111942	up	expressed protein
LOC_Os03g25910	5.59349	0.00115514	up	expressed protein
LOC_Os11g12320	1.2442	0.00117174	up	disease resistance protein RPM1, putative, expressed
LOC_Os03g38570	1.04881	0.00118989	up	retrotransposon protein, putative, unclassified, expressed
LOC_Os02g18240	2.42007	0.00122518	up	retrotransposon protein, putative, unclassified
LOC_Os01g19260	2.44702	0.00126882	up	ATPase, putative, expressed
LOC_Os02g50470	1.73681	0.00131826	up	expressed protein
LOC_Os04g06590	1.2767	0.00136204	up	expressed protein
LOC_Os10g42880	3.31057	0.00138168	up	retrotransposon protein, putative, unclassified, expressed
LOC_Os08g12350	1.40616	0.00138449	up	retrotransposon protein, putative, Ty3-gypsy subclass, expressed
LOC_Os07g24240	2.41197	0.00138881	up	retrotransposon protein, putative, Ty3-gypsy subclass, expressed
LOC_Os10g04570	1.07895	0.00139417	up	expressed protein
LOC_Os07g36760	1.28903	0.00140832	up	retrotransposon protein, putative, Ty3-gypsy subclass, expressed
LOC_Os08g04600	5.50377	0.0014281	up	expressed protein
LOC_Os07g16520	5.49478	0.00146738	up	retrotransposon protein, putative, Ty3-gypsy subclass, expressed
LOC_Os06g22290	4.50048	0.0014989	up	legume lectins beta domain containing protein, expressed
LOC_Os05g20440	1.16664	0.0015164	up	retrotransposon protein, putative, unclassified, expressed
LOC_Os12g06060	1.76654	0.00158448	up	amino acid permease family protein, putative, expressed
LOC_Os06g30560	1.18742	0.00161742	up	transposon protein, putative, CACTA, En/Spm sub-class, expressed
LOC_Os04g23799	1.87251	0.00164265	up	retrotransposon protein, putative, Ty3-gypsy subclass, expressed
LOC_Os02g56334	1.30508	0.00164582	up	OsWAK18b - OsWAK short gene, expressed
LOC_Os03g32690	1.87294	0.00165941	up	retrotransposon protein, putative, unclassified, expressed
LOC_Os05g36210	1.26014	0.00171921	up	expressed protein
LOC_Os02g19680	5.3871	0.00174571	up	expressed protein
LOC_Os05g46050	1.24731	0.00178108	up	OsFBDUF26 - F-box and DUF domain containing protein, expressed
LOC_Os07g14740	1.25737	0.00179567	up	harpin-induced protein 1 domain containing protein, expressed
LOC_Os11g44500	2.11762	0.00180148	up	protein kinase domain containing protein, expressed
LOC_Os04g14270	2.38433	0.00184154	up	latency associated nuclear antigen, putative, expressed
LOC_Os02g36190	3.00981	0.00187227	up	cytochrome P450, putative, expressed
LOC_Os01g62140	1.31858	0.00194153	up	retrotransposon, putative, centromere-specific, expressed
LOC_Os06g18960	3.18693	0.00197728	up	embryogenesis transmembrane protein, putative, expressed
LOC_Os08g19720	1.83738	0.00201074	up	retrotransposon protein, putative, Ty3-gypsy subclass, expressed
LOC_Os03g59770	2.9842	0.00201276	up	EF hand family protein, putative, expressed
LOC_Os01g63690	1.46254	0.00204097	up	hs1, putative, expressed
LOC_Os12g32850	5.36628	0.00214284	up	cytochrome P450, putative, expressed
LOC_Os01g61000	4.94876	0.00225875	up	transposon protein, putative, unclassified, expressed
LOC_Os05g05910	1.67105	0.00232991	up	retrotransposon protein, putative, unclassified, expressed
LOC_Os12g02400	1.30703	0.00233374	up	WRKY114, expressed
LOC_Os12g43230	1.82587	0.00234286	up	retrotransposon protein, putative, Ty3-gypsy subclass, expressed
LOC_Os10g34700	3.7833	0.00238512	up	expressed protein
LOC_Os06g38830	3.13002	0.00261019	up	receptor-like protein kinase precursor, putative, expressed
LOC_Os07g35640	5.27381	0.0026758	up	expressed protein
LOC_Os09g17940	5.40411	0.00270605	up	expressed protein
LOC_Os09g14840	4.29971	0.00277473	up	retrotransposon protein, putative, unclassified, expressed
LOC_Os03g02230	3.38409	0.00278599	up	expressed protein
LOC_Os10g21418	1.32595	0.00280261	up	NADPH-dependent oxidoreductase, putative, expressed
LOC_Os11g40810	4.85842	0.00291571	up	receptor kinase, putative, expressed
LOC_Os09g09820	1.06858	0.00291714	up	retrotransposon protein, putative, unclassified, expressed
LOC_Os06g05030	2.9634	0.00297096	up	retrotransposon protein, putative, unclassified, expressed
LOC_Os05g05890	1.70321	0.00301539	up	retrotransposon protein, putative, Ty3-gypsy subclass, expressed
LOC_Os12g06410	1.55894	0.00302968	up	U-box domain-containing protein, putative, expressed
LOC_Os03g58290	1.87869	0.00305324	up	indole-3-glycerol phosphate lyase, chloroplast precursor, putative, expressed
LOC_Os12g34128	2.98685	0.00305324	up	mitochondrial 60S ribosomal protein L16, putative, expressed
LOC_Os10g24270	2.74996	0.0031238	up	retrotransposon protein, putative, unclassified, expressed
LOC_Os10g22620	1.44788	0.00326441	up	retrotransposon protein, putative, unclassified
LOC_Os04g27092	5.25588	0.00327022	up	retrotransposon protein, putative, unclassified, expressed
LOC_Os01g27230	1.67456	0.0032831	up	12-oxophytodienoate reductase, putative, expressed
LOC_Os02g37160	3.65308	0.00329951	up	heavy metal transport/detoxification protein, putative, expressed
LOC_Os09g22220	1.05028	0.00336182	up	retrotransposon protein, putative, Ty3-gypsy subclass, expressed
LOC_Os07g04400	1.07465	0.00336473	up	expressed protein
LOC_Os05g10950	1.56869	0.0033821	up	retrotransposon protein, putative, Ty3-gypsy subclass
LOC_Os09g31390	1.15204	0.00343332	up	transcription factor, putative, expressed
LOC_Os03g25690	5.17402	0.00377132	up	expressed protein
LOC_Os07g34850	3.62675	0.00378084	up	aspartic proteinase nepenthesin, putative, expressed
LOC_Os01g64910	1.03463	0.00390995	up	anthocyanidin 5,3-O-glucosyltransferase, putative, expressed
LOC_Os06g05040	2.28754	0.00390995	up	retrotransposon protein, putative, unclassified, expressed
LOC_Os10g15220	5.21711	0.00395258	up	retrotransposon protein, putative, Ty3-gypsy subclass
LOC_Os11g28104	2.228	0.0039922	up	TKL_IRAK_DUF26-lf.4 - DUF26 kinases have homology to DUF26 containing loci, expressed
LOC_Os05g42980	1.15227	0.00407983	up	expressed protein
LOC_Os01g08530	5.32598	0.00412464	up	retrotransposon protein, putative, unclassified, expressed
LOC_Os08g23654	2.24827	0.0042173	up	retrotransposon protein, putative, Ty3-gypsy subclass, expressed
LOC_Os04g10160	3.67968	0.00429209	up	cytochrome P450, putative, expressed
LOC_Os05g23910	2.86892	0.00430901	up	histone-like transcription factor and archaeal histone, putative, expressed
LOC_Os01g43851	1.13894	0.00436343	up	cytochrome P450 72A1, putative, expressed
LOC_Os07g34070	1.04166	0.00442235	up	auxin-induced protein 5NG4, putative, expressed
LOC_Os02g07654	3.63269	0.00442546	up	expressed protein
LOC_Os11g05800	3.27648	0.00443111	up	HVA22, putative, expressed
LOC_Os12g38760	1.33447	0.00445897	up	nucleotide pyrophosphatase/phosphodiesterase, putative, expressed
LOC_Os06g15640	3.02337	0.00454149	up	retrotransposon protein, putative, unclassified, expressed
LOC_Os01g49600	1.18309	0.00455454	up	expressed protein
LOC_Os09g04660	1.27975	0.00462997	up	retrotransposon protein, putative, unclassified, expressed
LOC_Os05g16420	1.16283	0.00473265	up	SHR5-receptor-like kinase, putative, expressed
LOC_Os04g10010	5.11748	0.00480226	up	sex determination protein tasselseed-2, putative, expressed
LOC_Os11g44230	4.09985	0.00494655	up	expressed protein
LOC_Os01g37600	1.06351	0.00500806	up	agenet domain containing protein, expressed
LOC_Os09g10340	5.14878	0.0050986	up	cytochrome P450, putative, expressed
LOC_Os07g29940	2.61209	0.00512424	up	expressed protein
LOC_Os06g44010	1.65919	0.00518227	up	WRKY28, expressed
LOC_Os03g51530	1.21926	0.00522184	up	expressed protein
LOC_Os03g24120	1.52633	0.00522184	up	retrotransposon protein, putative, unclassified, expressed
LOC_Os01g33960	3.58874	0.00523605	up	transposon protein, putative, CACTA, En/Spm sub-class, expressed
LOC_Os10g04490	1.22061	0.00546226	up	expressed protein
LOC_Os02g32270	2.34533	0.00547956	up	expressed protein
LOC_Os02g39660	4.65916	0.00567302	up	receptor kinase, putative, expressed
LOC_Os11g25100	1.05457	0.00583369	up	tropinone reductase, putative, expressed
LOC_Os01g08250	4.6237	0.0059245	up	retrotransposon protein, putative, unclassified, expressed
LOC_Os12g32790	3.06646	0.00604708	up	disease resistance RPP13-like protein 1, putative, expressed
LOC_Os05g34790	1.07771	0.00615226	up	GYF domain containing protein, putative, expressed
LOC_Os02g16470	1.87446	0.00616979	up	retrotransposon protein, putative, Ty1-copia subclass, expressed
LOC_Os02g36110	5.05392	0.00617601	up	cytochrome P450, putative, expressed
LOC_Os12g21570	1.05608	0.00620276	up	retrotransposon protein, putative, Ty3-gypsy subclass, expressed
LOC_Os12g21600	1.298	0.00627781	up	retrotransposon protein, putative, Ty3-gypsy subclass, expressed
LOC_Os08g25839	5.02705	0.00633486	up	expressed protein
LOC_Os04g34350	3.00407	0.00634858	up	retrotransposon protein, putative, Ty3-gypsy subclass, expressed
LOC_Os02g12930	4.6144	0.00645758	up	expressed protein
LOC_Os03g30400	1.70363	0.00667852	up	early light-induced protein, chloroplast precursor, putative, expressed
LOC_Os05g24370	1.7929	0.006907	up	retrotransposon protein, putative, unclassified, expressed
LOC_Os01g25970	3.50507	0.00708739	up	retrotransposon protein, putative, Ty1-copia subclass
LOC_Os04g46970	1.42472	0.00714066	up	glucosyltransferase, putative, expressed
LOC_Os01g28450	4.58474	0.00731031	up	SCP-like extracellular protein, expressed
LOC_Os03g32700	1.50682	0.00734174	up	retrotransposon protein, putative, unclassified, expressed
LOC_Os10g42640	2.75081	0.00740489	up	expressed protein
LOC_Os01g12600	1.74731	0.00749364	up	retrotransposon protein, putative, unclassified, expressed
LOC_Os02g38000	2.65391	0.00757413	up	retrotransposon protein, putative, unclassified, expressed
LOC_Os05g39720	2.17159	0.00764043	up	WRKY70, expressed
LOC_Os12g02170	4.54773	0.00765108	up	retrotransposon protein, putative, SINE subclass, expressed
LOC_Os02g18140	1.09604	0.00766562	up	NBS type disease resistance protein, putative, expressed
LOC_Os08g33150	1.30443	0.00776476	up	MYB family transcription factor, putative, expressed
LOC_Os01g38190	2.36957	0.00780975	up	plant protein of unknown function domain containing protein, expressed
LOC_Os03g09910	2.57904	0.0079375	up	aminotransferase, classes I and II, domain containing protein, expressed
LOC_Os11g28470	2.41814	0.00805114	up	expressed protein
LOC_Os03g12850	4.96438	0.00811155	up	expressed protein
LOC_Os09g10660	4.99524	0.00839523	up	expressed protein
LOC_Os03g52860	4.98691	0.00842542	up	lipoxygenase, putative, expressed
LOC_Os05g01444	1.69695	0.00856168	up	polygalacturonase inhibitor precursor, putative, expressed
LOC_Os12g11980	4.53411	0.0086243	up	expressed protein
LOC_Os06g30980	1.10442	0.00869879	up	retrotransposon protein, putative, unclassified, expressed
LOC_Os05g48120	1.39687	0.00890238	up	expressed protein
LOC_Os07g11150	3.42151	0.00906743	up	expressed protein
LOC_Os10g17620	3.43054	0.00912837	up	retrotransposon protein, putative, unclassified, expressed
LOC_Os08g08690	3.41832	0.00930275	up	expressed protein
LOC_Os08g30780	1.05437	0.0093425	up	ABC transporter, ATP-binding protein, putative, expressed
LOC_Os12g34056	2.52581	0.00934312	up	mitochondrial 60S ribosomal protein L16, putative, expressed
LOC_Os06g36330	1.10692	0.00947257	up	MATE domain containing protein, expressed
LOC_Os10g38360	1.65484	0.00959762	up	glutathione S-transferase, putative, expressed
LOC_Os05g12094	4.91314	0.00961608	up	expressed protein
LOC_Os10g21230	1.02168	0.00963248	up	ATP synthase C chain, putative, expressed
LOC_Os08g07140	4.97375	0.00966343	up	transposon protein, putative, unclassified, expressed
LOC_Os05g29829	1.45272	0.00970021	up	hypothetical protein
LOC_Os03g03060	1.62466	0.0100611	up	transposon protein, putative, unclassified, expressed
LOC_Os08g24300	4.98098	0.0102611	up	expressed protein
LOC_Os02g20640	1.04487	0.0102666	up	retrotransposon protein, putative, unclassified, expressed
LOC_Os08g11180	1.63594	0.0103229	up	retrotransposon protein, putative, unclassified, expressed
LOC_Os10g35160	3.1006	0.0107667	up	expressed protein
LOC_Os12g15440	1.0757	0.0109059	up	transposon protein, putative, unclassified, expressed
LOC_Os05g15110	1.91552	0.0109907	up	expressed protein
LOC_Os07g02480	4.91182	0.0109934	up	expressed protein
LOC_Os08g24190	1.01245	0.0109961	up	OsFBX286 - F-box domain containing protein, expressed
LOC_Os03g31890	3.38766	0.0110148	up	transposon protein, putative, CACTA, En/Spm sub-class, expressed
LOC_Os04g40440	1.04791	0.0110587	up	expressed protein
LOC_Os08g24410	1.89194	0.0111445	up	retrotransposon protein, putative, unclassified, expressed
LOC_Os05g17604	1.03045	0.0113186	up	SHR5-receptor-like kinase, putative, expressed
LOC_Os10g21398	2.01694	0.0113964	up	NADPH-dependent oxidoreductase, putative, expressed
LOC_Os04g13760	4.84519	0.0114717	up	retrotransposon protein, putative, Ty3-gypsy subclass
LOC_Os08g12340	4.41616	0.0114772	up	retrotransposon protein, putative, Ty3-gypsy subclass, expressed
LOC_Os05g19300	1.03671	0.0115888	up	expressed protein
LOC_Os05g04300	1.40874	0.0116034	up	retrotransposon protein, putative, unclassified, expressed
LOC_Os02g10150	1.32017	0.0117378	up	bZIP transcription factor, putative, expressed
LOC_Os11g31500	4.83498	0.0117435	up	ATP binding protein, putative, expressed
LOC_Os04g27094	4.83498	0.0117435	up	retrotransposon protein, putative, unclassified, expressed
LOC_Os12g21580	1.15773	0.0118587	up	retrotransposon protein, putative, Ty3-gypsy subclass, expressed
LOC_Os02g44530	4.90453	0.0119883	up	expressed protein
LOC_Os04g38530	1.14763	0.0120808	up	aldose 1-epimerase, putative, expressed
LOC_Os04g03850	4.83033	0.0122103	up	OsSub39 - Putative Subtilisin homologue, expressed
LOC_Os01g47890	1.48697	0.0123184	up	retrotransposon protein, putative, unclassified, expressed
LOC_Os03g21320	3.82158	0.0124568	up	retrotransposon protein, putative, unclassified, expressed
LOC_Os07g35960	4.38354	0.0125146	up	expressed protein
LOC_Os04g51030	1.05861	0.0125696	up	wall-associated kinase 1, putative, expressed
LOC_Os08g25880	1.69888	0.0127084	up	retrotransposon protein, putative, unclassified, expressed
LOC_Os03g57780	1.15209	0.0128726	up	protein kinase, putative, expressed
LOC_Os01g67200	2.77265	0.0129441	up	ribosomal protein L13 family protein, putative, expressed
LOC_Os07g03860	1.20439	0.0130391	up	lectin-like receptor kinase 7, putative, expressed
LOC_Os07g39030	1.73547	0.013106	up	expressed protein
LOC_Os12g01860	1.05166	0.0131799	up	transposon protein, putative, CACTA, En/Spm sub-class, expressed
LOC_Os03g10110	1.96351	0.0133813	up	cupin domain containing protein, expressed
LOC_Os11g37850	1.04674	0.0134115	up	stripe rust resistance protein Yr10, putative, expressed
LOC_Os08g23630	3.29725	0.0135674	up	retrotransposon protein, putative, unclassified, expressed
LOC_Os10g17960	1.9261	0.0143293	up	TKL_IRAK_DUF26-lc.26 - DUF26 kinases have homology to DUF26 containing loci, expressed
LOC_Os03g08460	1.43448	0.0147715	up	AP2 domain containing protein, expressed
LOC_Os05g36030	2.07842	0.014809	up	retrotransposon, putative, centromere-specific
LOC_Os03g36100	3.00998	0.0148235	up	retrotransposon protein, putative, Ty3-gypsy subclass
LOC_Os02g06250	1.01607	0.0148875	up	phytosulfokine receptor precursor, putative, expressed
LOC_Os11g34660	4.75709	0.0149751	up	LTPL98 - Protease inhibitor/seed storage/LTP family protein precursor, expressed
LOC_Os02g38040	2.00801	0.0151965	up	leucine-rich repeat family protein, putative, expressed
LOC_Os10g20000	2.60972	0.015244	up	retrotransposon protein, putative, unclassified, expressed
LOC_Os08g15710	2.81965	0.0154264	up	DC1 domain, putative, expressed
LOC_Os06g20270	1.4834	0.0154993	up	hypothetical protein
LOC_Os08g19710	1.53391	0.0159585	up	retrotransposon protein, putative, Ty3-gypsy subclass, expressed
LOC_Os10g24220	2.1298	0.0160337	up	retrotransposon protein, putative, Ty3-gypsy subclass, expressed
LOC_Os01g23980	1.14798	0.0161829	up	retrotransposon protein, putative, Ty3-gypsy subclass, expressed
LOC_Os02g40200	2.35276	0.0162036	up	receptor-like protein kinase precursor, putative, expressed
LOC_Os02g28200	3.78898	0.016228	up	transferase family protein, putative, expressed
LOC_Os01g09150	4.73525	0.0168412	up	expressed protein
LOC_Os04g41520	1.43438	0.0174474	up	retrotransposon protein, putative, unclassified, expressed
LOC_Os01g29910	4.81216	0.0176992	up	retrotransposon protein, putative, unclassified, expressed
LOC_Os01g69010	1.38125	0.0184207	up	MATE efflux protein, putative, expressed
LOC_Os10g15210	1.6318	0.0184963	up	retrotransposon protein, putative, unclassified, expressed
LOC_Os05g20910	2.41481	0.0184971	up	expressed protein
LOC_Os09g31370	1.21135	0.0185535	up	expressed protein
LOC_Os01g23040	4.7151	0.0186408	up	retrotransposon protein, putative, Ty3-gypsy subclass, expressed
LOC_Os08g23640	4.7151	0.0186408	up	retrotransposon protein, putative, unclassified
LOC_Os05g51780	1.77003	0.0187717	up	zinc finger, C3HC4 type domain containing protein, expressed
LOC_Os07g14370	1.0759	0.0188037	up	transposon protein, putative, Mutator sub-class, expressed
LOC_Os05g31210	1.13186	0.0194502	up	retrotransposon protein, putative, unclassified, expressed
LOC_Os05g34490	1.17611	0.0195523	up	expressed protein
LOC_Os11g41770	1.03523	0.0196883	up	expressed protein
LOC_Os12g37350	1.37937	0.019756	up	lipozygenase protein, putative, expressed
LOC_Os12g22200	4.7289	0.0197923	up	retrotransposon protein, putative, unclassified, expressed
LOC_Os07g43800	1.05808	0.0199343	up	EF hand family protein, putative, expressed
LOC_Os10g19980	1.51638	0.0200909	up	conserved hypothetical protein
LOC_Os02g36450	3.23408	0.0202897	up	transporter family protein, putative, expressed
LOC_Os12g05609	1.11645	0.0205366	up	OsFBO24 - F-box and other domain containing protein, expressed
LOC_Os12g22210	1.38625	0.0206473	up	retrotransposon protein, putative, unclassified, expressed
LOC_Os05g04290	2.37052	0.0207014	up	retrotransposon protein, putative, unclassified, expressed
LOC_Os07g13370	1.04182	0.0207666	up	expressed protein
LOC_Os05g27034	2.1614	0.0210846	up	transposon protein, putative, CACTA, En/Spm sub-class, expressed
LOC_Os01g72630	4.25157	0.0212146	up	expressed protein
LOC_Os09g19160	1.83037	0.0216146	up	serine/threonine-protein kinase, putative, expressed
LOC_Os10g16740	1.6312	0.0219955	up	expressed protein
LOC_Os01g41780	1.34587	0.0221595	up	expressed protein
LOC_Os04g58960	1.27592	0.0228241	up	regulator of chromosome condensation, putative, expressed
LOC_Os12g34010	1.70839	0.0228918	up	expressed protein
LOC_Os01g25730	3.61562	0.0230434	up	retrotransposon protein, putative, unclassified
LOC_Os07g29080	1.10716	0.023129	up	transposon protein, putative, CACTA, En/Spm sub-class, expressed
LOC_Os06g39880	2.85174	0.0234362	up	cytochrome P450 72A1, putative, expressed
LOC_Os10g19910	1.72283	0.0236786	up	expressed protein
LOC_Os07g39720	1.16979	0.0241035	up	expressed protein
LOC_Os11g37870	1.19084	0.0241952	up	stripe rust resistance protein Yr10, putative, expressed
LOC_Os11g31530	4.62513	0.0243087	up	BRASSINOSTEROID INSENSITIVE 1-associated receptor kinase 1 precursor, putative, expressed
LOC_Os04g24650	1.01702	0.0246446	up	retrotransposon protein, putative, unclassified, expressed
LOC_Os04g29960	1.90588	0.0246446	up	OsWAK43 - OsWAK receptor-like protein kinase, expressed
LOC_Os11g02530	1.11613	0.024803	up	WRKY40, expressed
LOC_Os11g46870	1.69961	0.0252001	up	protein kinase, putative, expressed
LOC_Os06g46435	1.04962	0.0253931	up	NADPH-dependent oxidoreductase, putative, expressed
LOC_Os01g49580	1.06302	0.0254552	up	Protein kinase domain containing protein, expressed
LOC_Os02g40180	1.22183	0.0255269	up	receptor-like protein kinase 5 precursor, putative, expressed
LOC_Os12g33050	1.1577	0.0255733	up	transposon protein, putative, CACTA, En/Spm sub-class, expressed
LOC_Os05g17360	4.62262	0.0256573	up	retrotransposon protein, putative, Ty3-gypsy subclass, expressed
LOC_Os08g17020	4.62262	0.0256573	up	expressed protein
LOC_Os11g30130	1.01819	0.0257896	up	expressed protein
LOC_Os11g04830	3.19546	0.0258538	up	embryogenesis transmembrane protein, putative, expressed
LOC_Os03g08720	3.20452	0.0259362	up	transferase family protein, putative, expressed
LOC_Os06g45540	1.73133	0.0265883	up	zinc-binding protein, putative, expressed
LOC_Os09g09690	1.82026	0.0266104	up	retrotransposon protein, putative, Ty3-gypsy subclass, expressed
LOC_Os05g06790	4.12189	0.0266286	up	expressed protein
LOC_Os10g29400	1.75887	0.0277813	up	transposon protein, putative, CACTA, En/Spm sub-class, expressed
LOC_Os08g25870	1.16877	0.0279091	up	retrotransposon protein, putative, unclassified, expressed
LOC_Os11g31540	1.63858	0.0279473	up	BRASSINOSTEROID INSENSITIVE 1-associated receptor kinase 1 precursor, putative, expressed
LOC_Os05g46950	1.18251	0.0285106	up	expressed protein
LOC_Os10g38234	3.06835	0.0286321	up	photosystem I P700 chlorophyll a apoprotein A2, putative, expressed
LOC_Os01g21810	4.52782	0.0286709	up	expressed protein
LOC_Os01g27480	1.67952	0.0288138	up	glutathione S-transferase, putative, expressed
LOC_Os10g25850	4.57175	0.0292642	up	nuclear transcription factor Y subunit, putative, expressed
LOC_Os11g36930	1.35067	0.0293452	up	ZOS11-05 - C2H2 zinc finger protein, expressed
LOC_Os04g11210	4.06603	0.0296163	up	retrotransposon protein, putative, Ty3-gypsy subclass, expressed
LOC_Os01g08840	3.52122	0.0299894	up	expressed protein
LOC_Os10g16720	1.58315	0.0300419	up	retrotransposon protein, putative, Ty3-gypsy subclass, expressed
LOC_Os11g07010	2.4409	0.0300889	up	expressed protein
LOC_Os11g41100	1.36463	0.0309513	up	expressed protein
LOC_Os12g38700	1.22801	0.0312116	up	transposon protein, putative, unclassified, expressed
LOC_Os11g05614	1.04444	0.0314248	up	no apical meristem protein, putative, expressed
LOC_Os10g10950	2.39572	0.0315078	up	retrotransposon protein, putative, unclassified, expressed
LOC_Os02g42610	4.06035	0.0316534	up	expressed protein
LOC_Os06g45960	3.50685	0.0322466	up	cytochrome P450, putative, expressed
LOC_Os01g74390	2.0532	0.0323336	up	transposon protein, putative, unclassified
LOC_Os11g12060	4.57646	0.0326467	up	retrotransposon protein, putative, Ty3-gypsy subclass, expressed
LOC_Os01g57962	4.03938	0.0326861	up	photosystem I P700 chlorophyll a apoprotein A2, putative, expressed
LOC_Os10g20160	1.47689	0.0330387	up	serine/threonine-protein kinase receptor precursor, putative, expressed
LOC_Os01g47900	1.56573	0.0334362	up	S-locus-like receptor protein kinase, putative, expressed
LOC_Os04g25420	3.07408	0.0334995	up	expressed protein
LOC_Os09g14850	3.0925	0.0336969	up	retrotransposon protein, putative, unclassified, expressed
LOC_Os07g08270	2.14285	0.0337113	up	expressed protein
LOC_Os11g42190	1.06363	0.0348917	up	transposon protein, putative, CACTA, En/Spm sub-class, expressed
LOC_Os11g36140	4.09968	0.035219	up	receptor-like protein kinase 2 precursor, putative, expressed
LOC_Os12g34012	2.53078	0.0353358	up	cytochrome c biosynthesis ccmC-like mitochondrial protein, putative, expressed
LOC_Os03g19370	1.57907	0.0360356	up	CPuORF4 - conserved peptide uORF-containing transcript, expressed
LOC_Os09g37420	1.02764	0.0361835	up	OsSAUR47 - Auxin-responsive SAUR gene family member, expressed
LOC_Os04g14840	2.12606	0.0361835	up	retrotransposon protein, putative, unclassified, expressed
LOC_Os10g01880	2.17697	0.0365297	up	retrotransposon protein, putative, unclassified, expressed
LOC_Os02g57210	1.97403	0.036557	up	expressed protein
LOC_Os10g24260	4.00724	0.0366449	up	expressed protein
LOC_Os06g11240	1.43748	0.0366735	up	12-oxophytodienoate reductase, putative, expressed
LOC_Os10g04290	1.46369	0.0368025	up	transposon protein, putative, CACTA, En/Spm sub-class, expressed
LOC_Os05g04270	1.55484	0.0369674	up	expressed protein
LOC_Os09g14860	3.9877	0.0376549	up	retrotransposon protein, putative, unclassified, expressed
LOC_Os04g10434	1.72066	0.0377683	up	amidase family protein, putative, expressed
LOC_Os01g13620	1.18615	0.0380766	up	retrotransposon protein, putative, unclassified, expressed
LOC_Os12g41570	2.83301	0.0384768	up	expressed protein
LOC_Os04g27800	1.52719	0.0387808	up	expressed protein
LOC_Os03g46280	2.41401	0.0388495	up	transposon protein, putative, CACTA, En/Spm sub-class, expressed
LOC_Os04g55980	3.59062	0.0388618	up	glycine-rich RNA-binding, abscisic acid-inducible protein, putative, expressed
LOC_Os12g24750	4.42482	0.0388618	up	retrotransposon protein, putative, Ty3-gypsy subclass
LOC_Os09g28440	1.73159	0.0391704	up	AP2 domain containing protein, expressed
LOC_Os03g54030	1.56652	0.0392894	up	transposon protein, putative, CACTA, En/Spm sub-class, expressed
LOC_Os12g19640	4.49435	0.0394604	up	retrotransposon protein, putative, Ty3-gypsy subclass
LOC_Os07g23430	4.41736	0.040575	up	fatty acid desaturase, putative, expressed
LOC_Os05g18890	3.94758	0.0405846	up	transposon protein, putative, unclassified
LOC_Os03g15080	1.09523	0.0409906	up	expressed protein
LOC_Os08g27170	1.5502	0.0420074	up	calmodulin binding protein, putative, expressed
LOC_Os11g05210	2.94699	0.0421085	up	retrotransposon protein, putative, unclassified, expressed
LOC_Os01g01590	4.45161	0.0421854	up	hypothetical protein
LOC_Os07g29960	4.39863	0.0422534	up	cytochrome P450, putative, expressed
LOC_Os12g35910	4.38466	0.0423594	up	expressed protein
LOC_Os10g03100	1.88713	0.0423774	up	Cf2/Cf5 disease resistance protein, putative, expressed
LOC_Os05g27060	3.96213	0.0424315	up	retrotransposon protein, putative, unclassified, expressed
LOC_Os08g20200	1.15835	0.0426902	up	male sterility protein, putative, expressed
LOC_Os11g28670	1.28583	0.0426922	up	hypothetical protein
LOC_Os03g32350	1.73285	0.0428406	up	retrotransposon protein, putative, Ty3-gypsy subclass
LOC_Os02g12110	1.4522	0.0431075	up	retrotransposon protein, putative, unclassified, expressed
LOC_Os10g34840	2.30074	0.0431075	up	RIPER6 - Ripening-related family protein precursor, expressed
LOC_Os06g08680	2.30823	0.0436587	up	expressed protein
LOC_Os11g44780	2.4719	0.0438932	up	retrotransposon protein, putative, unclassified, expressed
LOC_Os01g50510	3.40916	0.0439625	up	expressed protein
LOC_Os12g24650	2.37838	0.0440613	up	leucine aminopeptidase, chloroplast precursor, putative, expressed
LOC_Os10g38196	4.37049	0.0448434	up	uncharacterized protein ycf68, putative
LOC_Os12g14126	2.03625	0.045138	up	retrotransposon protein, putative, Ty1-copia subclass, expressed
LOC_Os08g19740	3.92211	0.0451821	up	retrotransposon protein, putative, Ty1-copia subclass
LOC_Os05g20480	3.5192	0.0464994	up	retrotransposon protein, putative, Ty3-gypsy subclass, expressed
LOC_Os02g15350	2.92365	0.046792	up	dof zinc finger domain containing protein, putative, expressed
LOC_Os06g02850	3.43613	0.0480707	up	expressed protein
LOC_Os09g20090	3.85875	0.0492356	up	L-ascorbate oxidase precursor, putative, expressed
LOC_Os01g33480	1.51784	0.0496663	up	expressed protein
