# Supplementary material for: A double-stranded RNA binding protein enhances drought resistance via protein phase separation in rice
Source: Nat Commun. 2024 Mar 21;15:2514. doi: 10.1038/s41467-024-46754-2 (PMC10957929; doi:10.1038/s41467-024-46754-2)
Supplement: Supplementary file 8 — Supplementary Data 5 [file 41467_2024_46754_MOESM8_ESM.xlsx]

## Sheet: Sheet1
Supplementery Data 5. Distribution of DRG9 haplotypes in different rice sub populations.
Taxa	Hap	Subpopulation	Location
B006	Hap1a	Indica Intermediate	Vietnam
B010	Hap1a	Indica I	Malaysia
B011	Hap1a	Indica Intermediate	India
B015	Hap1a	Indica I	Romania
B024	Hap1a	Indica I	Thailand
B026	Hap1a	Indica Intermediate	Indonesia
B028	Hap1a	Indica Intermediate	Philippines
B029	Hap1a	Indica II	India
B039	Hap1a	Indica II	Ivory Coast
B040	Hap1a	Indica Intermediate	Uganda
B059	Hap1a	Indica I	China
B061	Hap1a	Indica I	China
B065	Hap1a	Indica Intermediate	China
B085	Hap1a	Indica Intermediate	China
B089	Hap1a	Indica Intermediate	China
B094	Hap1a	Indica I	China
B095	Hap1a	Indica III	China
B096	Hap1a	Indica Intermediate	China
B105	Hap1a	Indica Intermediate	China
B112	Hap1a	Indica I	China
B113	Hap1a	Indica Intermediate	China
B115	Hap1a	Indica I	China
B121	Hap1a	Indica I	China
B123	Hap1a	Indica Intermediate	China
B126	Hap1a	Indica I	China
B130	Hap1a	Indica I	China
B131	Hap1a	Indica Intermediate	China
B132	Hap1a	Indica Intermediate	China
B133	Hap1a	Indica Intermediate	China
B137	Hap1a	Indica Intermediate	Philippines
B145	Hap1a	Indica Intermediate	China
B146	Hap1a	Indica II	China
B150	Hap1a	Indica I	China
B157	Hap1a	Indica Intermediate	China
B159	Hap1a	Indica Intermediate	China
B177	Hap1a	Aus	None
B184	Hap1a	Indica Intermediate	Vietnam
B186	Hap1a	Indica Intermediate	None
B187	Hap1a	Indica Intermediate	India
B200	Hap1a	Indica II	China
B213	Hap1a	Indica I	China
B216	Hap1a	Indica I	China
B227	Hap1a	Indica Intermediate	China
B233	Hap1a	Indica Intermediate	China
B239	Hap1a	Indica I	China
B243	Hap1a	Aus	China
B248	Hap1a	Indica I	China
B249	Hap1a	Indica I	China
B252	Hap1a	Indica Intermediate	China
B255	Hap1a	Indica Intermediate	China
B256	Hap1a	Indica Intermediate	None
C001	Hap1a	Indica I	Philippines
C015	Hap1a	Aus	Heilongjiang
C019	Hap1a	Indica I	Guangdong
C020	Hap1a	Indica I	Hunan
C021	Hap1a	Indica I	Unknown
C022	Hap1a	Indica I	Hunan
C030	Hap1a	Indica Intermediate	Jiangsu
C031	Hap1a	Indica Intermediate	Hunan
C033	Hap1a	Indica I	Fujian
C036	Hap1a	Indica Intermediate	Sichuan
C037	Hap1a	Indica I	Sichuan
C038	Hap1a	Indica Intermediate	Hunan
C040	Hap1a	Indica I	Xizang
C042	Hap1a	Indica Intermediate	Guangdong
C044	Hap1a	Indica Intermediate	Unknown
C045	Hap1a	Indica Intermediate	Guangdong
C046	Hap1a	Indica Intermediate	Hunan
C050	Hap1a	Indica II	Sichuan
C053	Hap1a	Indica Intermediate	Guangxi
C058	Hap1a	Indica I	Guangxi; China
C060	Hap1a	Indica I	Hunan
C062	Hap1a	Indica I	Henan
C066	Hap1a	Indica I	Sichuan
C072	Hap1a	Indica I	Jiangxi
C073	Hap1a	Indica I	Guangdong
C078	Hap1a	Indica Intermediate	Yunnan
C086	Hap1a	Aus	Yunnan
C090	Hap1a	Indica Intermediate	Shanxi
C092	Hap1a	Indica I	Yunnan
C094	Hap1a	Indica Intermediate	Hainan
C098	Hap1a	Indica Intermediate	Guangxi
C109	Hap1a	Indica I	Yunnan
C112	Hap1a	Indica I	Hunan
C113	Hap1a	Indica Intermediate	Hunan
C121	Hap1a	Indica Intermediate	Jiangxi
C124	Hap1a	Indica Intermediate	Hainan
C128	Hap1a	Indica I	Hubei
C132	Hap1a	Indica Intermediate	Yunnan
C142	Hap1a	Indica III	Yunnan
C143	Hap1a	Indica I	Yunnan
C145	Hap1a	Indica I	Zhejiang
C147	Hap1a	Indica II	Unknown
C148	Hap1a	Indica II	Hunan
C151	Hap1a	Indica I	Jiangsu
C156	Hap1a	Indica I	Hunan
C157	Hap1a	Indica I	Hunan
C158	Hap1a	Indica I	Guangxi
C161	Hap1a	Indica I	Sichuan
C163	Hap1a	Indica II	Guangxi
C167	Hap1a	Indica Intermediate	Unknown
C169	Hap1a	Indica Intermediate	Taiwan
C174	Hap1a	Indica II	Unknown
C176	Hap1a	Indica Intermediate	Hunan
C178	Hap1a	Indica I	Jiangxi
C180	Hap1a	Indica I	Hunan
C182	Hap1a	Indica I	Guangxi
C183	Hap1a	Indica I	Anhui
C184	Hap1a	Indica I	Hunan
C193	Hap1a	Indica I	Sichuan
C194	Hap1a	Indica Intermediate	Fujian
CX102	Hap1a	Indica I	China
CX107	Hap1a	Indica III	Vietnam
CX12	Hap1a	Indica II	China
CX121	Hap1a	Indica II	China
CX123	Hap1a	Indica I	China
CX141	Hap1a	Indica III	Malaysia
CX147	Hap1a	Indica Intermediate	None
CX148	Hap1a	Indica III	Malaysia
CX153	Hap1a	Indica III	India
CX154	Hap1a	Indica III	Thailand
CX155	Hap1a	Indica III	India
CX176	Hap1a	Indica II	None
CX199	Hap1a	Indica II	None
CX24	Hap1a	Indica Intermediate	India
CX26	Hap1a	Indica II	Iran
CX276	Hap1a	Indica II	Philippines
CX293	Hap1a	Indica II	None
CX296	Hap1a	Indica II	Philippines
CX303	Hap1a	Indica II	China
CX304	Hap1a	Indica Intermediate	China
CX343	Hap1a	Indica II	China
CX357	Hap1a	Indica II	Philippines
CX37	Hap1a	Indica II	Vietnam
CX4	Hap1a	Indica Intermediate	China
CX409	Hap1a	Indica II	None
CX430	Hap1a	Indica II	None
CX435	Hap1a	Indica Intermediate	None
CX438	Hap1a	Indica II	None
CX44	Hap1a	Indica II	Philippines
CX446	Hap1a	Indica I	None
CX458	Hap1a	Indica I	None
CX459	Hap1a	Indica I	None
CX461	Hap1a	Indica Intermediate	None
CX463	Hap1a	Indica Intermediate	None
CX471	Hap1a	Indica I	None
CX472	Hap1a	Indica Intermediate	None
CX478	Hap1a	Indica Intermediate	None
CX482	Hap1a	Indica II	None
CX490	Hap1a	Indica Intermediate	None
CX512	Hap1a	Indica II	None
CX537	Hap1a	Indica II	None
CX539	Hap1a	Indica I	None
CX541	Hap1a	Indica Intermediate	None
CX55	Hap1a	Indica I	China
CX550	Hap1a	Indica Intermediate	None
CX559	Hap1a	Indica Intermediate	None
CX561	Hap1a	Indica II	None
CX63	Hap1a	Aus	India
CX70	Hap1a	Indica Intermediate	Malaysia
CX8	Hap1a	Indica II	China
CX84	Hap1a	Indica II	Vietnam
CX88	Hap1a	Indica I	China
CX91	Hap1a	Indica II	India
GP10	Hap1a	Indica II	Philippine
GP104	Hap1a	Aus	Bengal
GP109	Hap1a	Indica Intermediate	Madagascar
GP115	Hap1a	Indica Intermediate	US
GP125	Hap1a	Indica Intermediate	Ivory Coast
GP130	Hap1a	Indica II	IRRI
GP138	Hap1a	Indica II	IRRI
GP140	Hap1a	Indica II	IRRI
GP15	Hap1a	Indica II	IRRI
GP17	Hap1a	Indica II	IRRI
GP18	Hap1a	Indica II	IRRI
GP27	Hap1a	Indica II	IRRI
GP29	Hap1a	Indica II	IRRI
GP41	Hap1a	Indica Intermediate	Vietnam
GP42	Hap1a	Indica I	Malaysia
GP47	Hap1a	Aus	India
GP512	Hap1a	Aus	Bengal
GP526	Hap1a	Indica Intermediate	Thailand
GP531	Hap1a	Aus	Bengal
GP540	Hap1a	Indica Intermediate	Pakistan
GP576	Hap1a	Aus	Pakistan
GP61	Hap1a	Aus	India
GP616	Hap1a	Tropical Japonica	US
GP624	Hap1a	Indica Intermediate	Hungary
GP628	Hap1a	Indica III	Indonesia
GP63	Hap1a	Aus	India
GP633	Hap1a	Indica Intermediate	Philippine
GP65	Hap1a	Indica II	IRRI
GP67	Hap1a	Aus	India
GP676	Hap1a	Indica I	Japan
GP69	Hap1a	Indica II	IRRI
GP72	Hap1a	Indica II	IRRI
GP73	Hap1a	Indica II	IRRI
GP75	Hap1a	Indica Intermediate	Philippine
GP76	Hap1a	Indica II	Madagascar
GP80	Hap1a	Indica II	IRRI
GP85	Hap1a	Indica I	Thailand
GP90	Hap1a	Indica Intermediate	IRRI
GP92	Hap1a	Indica Intermediate	IRRI
GP94	Hap1a	Indica II	IRRI
GP95	Hap1a	Indica II	IRRI
GP97	Hap1a	Indica II	IRRI
GP98	Hap1a	Indica II	IRRI
HP119	Hap1a	Indica I	China
HP176	Hap1a	Indica Intermediate	China
HP179	Hap1a	Indica Intermediate	China
HP181	Hap1a	Indica Intermediate	China
HP182	Hap1a	Indica Intermediate	China
HP192	Hap1a	Indica Intermediate	China
HP193	Hap1a	Indica I	China
HP194	Hap1a	Indica I	China
HP196	Hap1a	Indica I	China
HP202	Hap1a	Indica I	China
HP204	Hap1a	Indica I	China
HP206	Hap1a	Indica I	China
HP218	Hap1a	Indica Intermediate	China
HP227	Hap1a	Indica II	China
HP229	Hap1a	Indica I	China
HP233	Hap1a	Indica Intermediate	China
HP235	Hap1a	Indica Intermediate	China
HP236	Hap1a	Indica I	China
HP239	Hap1a	Indica Intermediate	China
HP240	Hap1a	Indica Intermediate	China
HP246	Hap1a	Indica Intermediate	China
HP254	Hap1a	Indica I	China
HP26	Hap1a	Indica I	China
HP261	Hap1a	Indica I	China
HP262	Hap1a	Indica I	China
HP263	Hap1a	Indica I	China
HP265	Hap1a	Indica I	China
HP270	Hap1a	Indica I	China
HP273	Hap1a	Indica I	China
HP276	Hap1a	Indica Intermediate	China
HP277	Hap1a	Indica I	China
HP285	Hap1a	Indica I	China
HP295	Hap1a	Indica I	China
HP298	Hap1a	Indica I	China
HP301	Hap1a	Indica I	China
HP317	Hap1a	Indica I	China
HP318	Hap1a	Indica I	China
HP319	Hap1a	Indica I	China
HP322	Hap1a	Indica I	China
HP334	Hap1a	Indica I	China
HP335	Hap1a	Indica I	China
HP342	Hap1a	Indica Intermediate	China
HP347	Hap1a	Indica Intermediate	China
HP349	Hap1a	Indica III	China
HP355	Hap1a	Indica Intermediate	China
HP365	Hap1a	Indica I	China
HP367	Hap1a	Indica I	China
HP369	Hap1a	Indica I	China
HP380	Hap1a	Indica I	China
HP392	Hap1a	Indica I	China
HP393	Hap1a	Indica I	China
HP395	Hap1a	Indica Intermediate	China
HP396	Hap1a	Indica I	China
HP405	Hap1a	Indica I	China
HP407	Hap1a	Indica I	China
HP412	Hap1a	Indica Intermediate	China
HP414	Hap1a	Indica I	China
HP415	Hap1a	Indica I	China
HP418	Hap1a	Indica I	China
HP424	Hap1a	Indica I	China
HP437	Hap1a	Indica I	China
HP441	Hap1a	Indica I	China
HP442	Hap1a	Indica I	China
HP443	Hap1a	Indica I	China
HP446	Hap1a	Indica I	China
HP453	Hap1a	Indica I	China
HP456	Hap1a	Indica I	China
HP457	Hap1a	Indica Intermediate	China
HP459	Hap1a	Indica I	China
HP460	Hap1a	Indica I	China
HP471	Hap1a	Indica I	China
HP473	Hap1a	Indica I	China
HP482	Hap1a	Indica I	China
HP484	Hap1a	Indica I	China
HP485	Hap1a	Indica I	China
HP486	Hap1a	Indica I	China
HP490	Hap1a	Indica I	China
HP496	Hap1a	Indica I	China
HP500	Hap1a	Indica I	China
HP501	Hap1a	Indica I	China
HP502	Hap1a	Indica I	China
HP506	Hap1a	Indica I	China
HP507	Hap1a	Indica I	China
HP508	Hap1a	Indica I	China
HP509	Hap1a	Indica I	China
HP520	Hap1a	Indica Intermediate	China
HP527	Hap1a	Indica Intermediate	China
HP539	Hap1a	Indica I	China
HP540	Hap1a	Indica I	China
HP541	Hap1a	Indica I	China
HP550	Hap1a	Indica I	China
HP551	Hap1a	Indica I	China
HP559	Hap1a	Indica I	China
HP561	Hap1a	Indica I	China
HP563	Hap1a	Indica I	China
HP565	Hap1a	Indica II	China
HP570	Hap1a	Indica I	China
HP576	Hap1a	Indica I	China
HP578	Hap1a	Indica I	China
HP581	Hap1a	Indica I	China
HP589	Hap1a	Indica I	China
HP592	Hap1a	Indica I	China
HP593	Hap1a	Indica Intermediate	China
HP598	Hap1a	Indica I	China
HP604	Hap1a	Indica Intermediate	China
HP606	Hap1a	Indica I	China
HP611	Hap1a	Indica Intermediate	China
HP613	Hap1a	Indica Intermediate	China
HP69	Hap1a	Indica I	China
HP993	Hap1a	Indica I	China
HP999	Hap1a	Indica I	China
IRIS_313-10001	Hap1a	Indica II	China
IRIS_313-10007	Hap1a	Indica III	Nepal
IRIS_313-10026	Hap1a	Indica Intermediate	Madagascar
IRIS_313-10048	Hap1a	Indica III	Benin
IRIS_313-10102	Hap1a	Indica Intermediate	Madagascar
IRIS_313-10103	Hap1a	Indica I	Korea
IRIS_313-10147	Hap1a	Indica III	Thailand
IRIS_313-10150	Hap1a	Aus	India
IRIS_313-10151	Hap1a	Indica III	Thailand
IRIS_313-10154	Hap1a	Indica I	China
IRIS_313-10167	Hap1a	Indica II	Philippines
IRIS_313-10168	Hap1a	Indica Intermediate	China
IRIS_313-10170	Hap1a	Indica I	China
IRIS_313-10190	Hap1a	Indica I	China
IRIS_313-10191	Hap1a	Indica Intermediate	China
IRIS_313-10220	Hap1a	Indica Intermediate	Brazil
IRIS_313-10234	Hap1a	Indica Intermediate	Philippines
IRIS_313-10294	Hap1a	Indica II	Philippines
IRIS_313-10337	Hap1a	Indica Intermediate	Indonesia
IRIS_313-10340	Hap1a	Indica III	Bangladesh
IRIS_313-10353	Hap1a	Indica Intermediate	Korea
IRIS_313-10355	Hap1a	Indica II	Philippines
IRIS_313-10359	Hap1a	Indica Intermediate	Philippines
IRIS_313-10360	Hap1a	Indica Intermediate	Philippines
IRIS_313-10371	Hap1a	Indica II	Philippines
IRIS_313-10374	Hap1a	Indica Intermediate	Philippines
IRIS_313-10380	Hap1a	Aus	Philippines
IRIS_313-10396	Hap1a	Indica Intermediate	Philippines
IRIS_313-10401	Hap1a	Indica II	Colombia
IRIS_313-10404	Hap1a	Indica Intermediate	India
IRIS_313-10421	Hap1a	Indica Intermediate	Sierra Leone
IRIS_313-10423	Hap1a	Indica Intermediate	Myanmar
IRIS_313-10428	Hap1a	Indica III	Malaysia
IRIS_313-10449	Hap1a	Indica I	China
IRIS_313-10450	Hap1a	Indica I	China
IRIS_313-10458	Hap1a	Indica I	China
IRIS_313-10476	Hap1a	Indica III	Sri Lanka
IRIS_313-10502	Hap1a	Indica I	China
IRIS_313-10503	Hap1a	Indica I	China
IRIS_313-10506	Hap1a	Indica III	Thailand
IRIS_313-10511	Hap1a	Indica III	Philippines
IRIS_313-10516	Hap1a	Indica III	United States
IRIS_313-10527	Hap1a	Indica Intermediate	India
IRIS_313-10539	Hap1a	Indica III	Bangladesh
IRIS_313-10549	Hap1a	Aus	Pakistan
IRIS_313-10554	Hap1a	Indica III	Vietnam
IRIS_313-10557	Hap1a	Indica III	Cambodia
IRIS_313-10594	Hap1a	Aus	Bangladesh
IRIS_313-10606	Hap1a	Aus	Bangladesh
IRIS_313-10628	Hap1a	Indica III	India
IRIS_313-10662	Hap1a	Indica III	Sri Lanka
IRIS_313-10667	Hap1a	Indica III	India
IRIS_313-10684	Hap1a	Indica III	Malaysia
IRIS_313-10697	Hap1a	Indica III	Malaysia
IRIS_313-10699	Hap1a	Indica III	Malaysia
IRIS_313-10700	Hap1a	Indica III	Malaysia
IRIS_313-10702	Hap1a	Indica III	Malaysia
IRIS_313-10715	Hap1a	Indica Intermediate	Sri Lanka
IRIS_313-10716	Hap1a	Indica Intermediate	Sri Lanka
IRIS_313-10719	Hap1a	Indica III	Sri Lanka
IRIS_313-10720	Hap1a	Indica III	Sri Lanka
IRIS_313-10721	Hap1a	Indica Intermediate	Sri Lanka
IRIS_313-10724	Hap1a	Indica III	Senegal
IRIS_313-10726	Hap1a	Indica III	Senegal
IRIS_313-10728	Hap1a	Indica III	Senegal
IRIS_313-10736	Hap1a	Aus	Nepal
IRIS_313-10737	Hap1a	Aus	Nepal
IRIS_313-10742	Hap1a	Indica III	Indonesia
IRIS_313-10748	Hap1a	Indica III	Vietnam
IRIS_313-10751	Hap1a	Indica Intermediate	Vietnam
IRIS_313-10756	Hap1a	Indica III	India
IRIS_313-10760	Hap1a	Indica III	Indonesia
IRIS_313-10777	Hap1a	Indica III	Indonesia
IRIS_313-10782	Hap1a	Indica III	Indonesia
IRIS_313-10792	Hap1a	Indica III	Indonesia
IRIS_313-10804	Hap1a	Indica III	Indonesia
IRIS_313-10812	Hap1a	Indica III	Indonesia
IRIS_313-10813	Hap1a	Indica III	Indonesia
IRIS_313-10814	Hap1a	Indica III	Indonesia
IRIS_313-10818	Hap1a	Indica III	Indonesia
IRIS_313-10821	Hap1a	Indica III	Indonesia
IRIS_313-10844	Hap1a	Indica III	Indonesia
IRIS_313-10849	Hap1a	Aus	India
IRIS_313-10854	Hap1a	Aus	India
IRIS_313-10871	Hap1a	Aus	India
IRIS_313-10875	Hap1a	Aus	India
IRIS_313-10877	Hap1a	Aus	India
IRIS_313-10878	Hap1a	Aus	India
IRIS_313-10879	Hap1a	Indica Intermediate	India
IRIS_313-10894	Hap1a	Indica Intermediate	India
IRIS_313-10896	Hap1a	Indica Intermediate	India
IRIS_313-10910	Hap1a	Indica III	Cambodia
IRIS_313-10915	Hap1a	Indica III	Cambodia
IRIS_313-10917	Hap1a	Indica Intermediate	Philippines
IRIS_313-10921	Hap1a	Indica III	Laos
IRIS_313-10925	Hap1a	Aus	Nepal
IRIS_313-10934	Hap1a	Indica III	Thailand
IRIS_313-10937	Hap1a	Indica III	Indonesia
IRIS_313-10943	Hap1a	Indica III	Indonesia
IRIS_313-10947	Hap1a	Indica III	Indonesia
IRIS_313-10955	Hap1a	Indica III	Indonesia
IRIS_313-10961	Hap1a	Indica III	Indonesia
IRIS_313-10969	Hap1a	Aus	Brazil
IRIS_313-10971	Hap1a	Indica III	Bangladesh
IRIS_313-10972	Hap1a	Indica III	Bangladesh
IRIS_313-10975	Hap1a	Indica III	Bangladesh
IRIS_313-10977	Hap1a	Indica III	Bangladesh
IRIS_313-10982	Hap1a	Indica III	Bangladesh
IRIS_313-10984	Hap1a	Indica III	Bangladesh
IRIS_313-10997	Hap1a	Indica III	Indonesia
IRIS_313-11017	Hap1a	Aus	Bangladesh
IRIS_313-11020	Hap1a	Aus	Pakistan
IRIS_313-11029	Hap1a	Aus	Pakistan
IRIS_313-11031	Hap1a	Aus	Pakistan
IRIS_313-11041	Hap1a	Indica Intermediate	India
IRIS_313-11050	Hap1a	Aus	Bangladesh
IRIS_313-11053	Hap1a	Aus	Bangladesh
IRIS_313-11080	Hap1a	Indica III	Laos
IRIS_313-11081	Hap1a	Indica III	Laos
IRIS_313-11086	Hap1a	Indica III	Laos
IRIS_313-11091	Hap1a	Indica III	Laos
IRIS_313-11096	Hap1a	Indica III	Vietnam
IRIS_313-11110	Hap1a	Indica Intermediate	Sri Lanka
IRIS_313-11113	Hap1a	Indica III	Bangladesh
IRIS_313-11115	Hap1a	Indica III	Bangladesh
IRIS_313-11119	Hap1a	Indica III	Vietnam
IRIS_313-11120	Hap1a	Indica III	Bhutan
IRIS_313-11130	Hap1a	Indica III	Myanmar
IRIS_313-11139	Hap1a	Indica III	Myanmar
IRIS_313-11143	Hap1a	Indica III	Myanmar
IRIS_313-11144	Hap1a	Indica III	Myanmar
IRIS_313-11145	Hap1a	Indica III	Myanmar
IRIS_313-11147	Hap1a	Indica III	Myanmar
IRIS_313-11149	Hap1a	Indica III	Myanmar
IRIS_313-11158	Hap1a	Indica I	China
IRIS_313-11171	Hap1a	Aus	India
IRIS_313-11173	Hap1a	Aus	India
IRIS_313-11175	Hap1a	Aus	India
IRIS_313-11207	Hap1a	Indica III	Bangladesh
IRIS_313-11211	Hap1a	Indica III	Bangladesh
IRIS_313-11212	Hap1a	Indica III	Bangladesh
IRIS_313-11213	Hap1a	Aus	Bangladesh
IRIS_313-11226	Hap1a	Indica III	Bangladesh
IRIS_313-11235	Hap1a	Indica III	Philippines
IRIS_313-11236	Hap1a	Indica III	None
IRIS_313-11241	Hap1a	Indica III	Bangladesh
IRIS_313-11255	Hap1a	Indica Intermediate	India
IRIS_313-11271	Hap1a	Indica III	India
IRIS_313-11283	Hap1a	Indica Intermediate	India
IRIS_313-11285	Hap1a	Indica III	India
IRIS_313-11291	Hap1a	Aus	India
IRIS_313-11296	Hap1a	Indica Intermediate	India
IRIS_313-11300	Hap1a	Indica III	India
IRIS_313-11306	Hap1a	Indica Intermediate	India
IRIS_313-11315	Hap1a	Indica III	Indonesia
IRIS_313-11317	Hap1a	Indica III	Indonesia
IRIS_313-11319	Hap1a	Indica III	Indonesia
IRIS_313-11320	Hap1a	Indica III	Indonesia
IRIS_313-11322	Hap1a	Aus	Bangladesh
IRIS_313-11330	Hap1a	Indica III	Philippines
IRIS_313-11339	Hap1a	Indica III	Philippines
IRIS_313-11341	Hap1a	Indica III	Philippines
IRIS_313-11344	Hap1a	Indica III	Philippines
IRIS_313-11354	Hap1a	Indica III	India
IRIS_313-11357	Hap1a	Indica II	India
IRIS_313-11370	Hap1a	Indica III	India
IRIS_313-11374	Hap1a	Aus	India
IRIS_313-11381	Hap1a	Indica III	Philippines
IRIS_313-11385	Hap1a	Indica II	Philippines
IRIS_313-11386	Hap1a	Indica III	Thailand
IRIS_313-11387	Hap1a	Indica III	Thailand
IRIS_313-11392	Hap1a	Indica III	Thailand
IRIS_313-11395	Hap1a	Indica III	Indonesia
IRIS_313-11398	Hap1a	Indica III	Indonesia
IRIS_313-11403	Hap1a	Indica III	India
IRIS_313-11408	Hap1a	Indica III	India
IRIS_313-11410	Hap1a	Indica III	Myanmar
IRIS_313-11411	Hap1a	Indica III	Brazil
IRIS_313-11414	Hap1a	Indica Intermediate	India
IRIS_313-11417	Hap1a	Intermediate	India
IRIS_313-11419	Hap1a	Indica III	India
IRIS_313-11420	Hap1a	Indica III	India
IRIS_313-11422	Hap1a	Indica I	China
IRIS_313-11423	Hap1a	Indica Intermediate	Philippines
IRIS_313-11432	Hap1a	Indica Intermediate	India
IRIS_313-11438	Hap1a	Indica Intermediate	Mexico
IRIS_313-11442	Hap1a	Indica Intermediate	India
IRIS_313-11449	Hap1a	Indica Intermediate	India
IRIS_313-11460	Hap1a	Indica III	India
IRIS_313-11461	Hap1a	Indica Intermediate	India
IRIS_313-11463	Hap1a	Indica III	Philippines
IRIS_313-11472	Hap1a	Indica III	Philippines
IRIS_313-11481	Hap1a	Aus	Bangladesh
IRIS_313-11483	Hap1a	Aus	Bangladesh
IRIS_313-11487	Hap1a	Indica III	Bangladesh
IRIS_313-11491	Hap1a	Indica III	India
IRIS_313-11497	Hap1a	Indica III	Indonesia
IRIS_313-11506	Hap1a	Indica III	India
IRIS_313-11509	Hap1a	Indica III	Thailand
IRIS_313-11512	Hap1a	Indica III	Philippines
IRIS_313-11515	Hap1a	Indica Intermediate	None
IRIS_313-11523	Hap1a	Indica III	Senegal
IRIS_313-11541	Hap1a	Indica III	Myanmar
IRIS_313-11543	Hap1a	Indica III	Myanmar
IRIS_313-11551	Hap1a	Indica III	Sierra Leone
IRIS_313-11555	Hap1a	Indica III	Sierra Leone
IRIS_313-11556	Hap1a	Indica III	Sierra Leone
IRIS_313-11558	Hap1a	Indica III	Bangladesh
IRIS_313-11563	Hap1a	Indica III	Nepal
IRIS_313-11565	Hap1a	Indica III	Nepal
IRIS_313-11568	Hap1a	Indica I	Nepal
IRIS_313-11572	Hap1a	Indica I	China
IRIS_313-11579	Hap1a	Indica I	China
IRIS_313-11594	Hap1a	Indica Intermediate	Vietnam
IRIS_313-11595	Hap1a	Aus	India
IRIS_313-11597	Hap1a	Indica III	India
IRIS_313-11599	Hap1a	Indica III	India
IRIS_313-11606	Hap1a	Indica III	India
IRIS_313-11607	Hap1a	Indica III	India
IRIS_313-11616	Hap1a	Indica Intermediate	India
IRIS_313-11617	Hap1a	Aus	India
IRIS_313-11619	Hap1a	Aus	India
IRIS_313-11620	Hap1a	Aus	India
IRIS_313-11624	Hap1a	Indica I	Nepal
IRIS_313-11629	Hap1a	Aus	Nepal
IRIS_313-11635	Hap1a	Indica III	Thailand
IRIS_313-11638	Hap1a	Indica III	India
IRIS_313-11640	Hap1a	Indica III	India
IRIS_313-11641	Hap1a	Indica III	India
IRIS_313-11648	Hap1a	Indica III	India
IRIS_313-11663	Hap1a	Indica Intermediate	Zimbabwe
IRIS_313-11666	Hap1a	Indica I	China
IRIS_313-11671	Hap1a	Indica III	Nepal
IRIS_313-11679	Hap1a	Indica III	Thailand
IRIS_313-11682	Hap1a	Indica III	Thailand
IRIS_313-11684	Hap1a	Indica III	Thailand
IRIS_313-11685	Hap1a	Indica III	Thailand
IRIS_313-11686	Hap1a	Indica III	Thailand
IRIS_313-11695	Hap1a	Indica I	China
IRIS_313-11705	Hap1a	Indica III	Thailand
IRIS_313-11709	Hap1a	Indica III	Thailand
IRIS_313-11711	Hap1a	Indica III	Thailand
IRIS_313-11720	Hap1a	Indica III	Thailand
IRIS_313-11724	Hap1a	Indica III	Guinea
IRIS_313-11731	Hap1a	Indica Intermediate	China
IRIS_313-11732	Hap1a	Indica I	China
IRIS_313-11733	Hap1a	Indica Intermediate	China
IRIS_313-11734	Hap1a	Indica I	China
IRIS_313-11738	Hap1a	Indica III	India
IRIS_313-11741	Hap1a	Indica Intermediate	Sri Lanka
IRIS_313-11746	Hap1a	Indica I	China
IRIS_313-11747	Hap1a	Indica I	China
IRIS_313-11752	Hap1a	Indica I	China
IRIS_313-11757	Hap1a	Indica III	Madagascar
IRIS_313-11762	Hap1a	Indica III	Madagascar
IRIS_313-11764	Hap1a	Indica III	Liberia
IRIS_313-11766	Hap1a	Indica Intermediate	Madagascar
IRIS_313-11767	Hap1a	Indica III	Madagascar
IRIS_313-11773	Hap1a	Indica III	Gambia
IRIS_313-11779	Hap1a	Indica III	Tanzania
IRIS_313-11780	Hap1a	Indica III	Tanzania
IRIS_313-11783	Hap1a	Indica III	Gambia
IRIS_313-11785	Hap1a	Indica III	Tanzania
IRIS_313-11787	Hap1a	Indica III	Gambia
IRIS_313-11804	Hap1a	Indica I	China
IRIS_313-11806	Hap1a	Indica I	China
IRIS_313-11810	Hap1a	Indica III	Kenya
IRIS_313-11813	Hap1a	Indica III	Kenya
IRIS_313-11814	Hap1a	Indica III	Kenya
IRIS_313-11819	Hap1a	Indica III	Myanmar
IRIS_313-11821	Hap1a	Indica III	India
IRIS_313-11827	Hap1a	Indica III	India
IRIS_313-11828	Hap1a	Indica III	India
IRIS_313-11830	Hap1a	Indica III	Gambia
IRIS_313-11833	Hap1a	Indica III	Thailand
IRIS_313-11836	Hap1a	Indica III	Thailand
IRIS_313-11837	Hap1a	Indica III	Thailand
IRIS_313-11839	Hap1a	Indica III	Thailand
IRIS_313-11840	Hap1a	Indica III	Thailand
IRIS_313-11842	Hap1a	Indica III	Thailand
IRIS_313-11844	Hap1a	Indica III	Thailand
IRIS_313-11848	Hap1a	Indica III	Malaysia
IRIS_313-11852	Hap1a	Indica I	China
IRIS_313-11853	Hap1a	Indica I	China
IRIS_313-11854	Hap1a	Indica I	China
IRIS_313-11860	Hap1a	Indica I	China
IRIS_313-11861	Hap1a	Indica I	China
IRIS_313-11865	Hap1a	Indica I	China
IRIS_313-11872	Hap1a	Indica I	China
IRIS_313-11877	Hap1a	Indica I	China
IRIS_313-11882	Hap1a	Indica I	China
IRIS_313-11885	Hap1a	Indica I	China
IRIS_313-11886	Hap1a	Indica II	Philippines
IRIS_313-11887	Hap1a	Indica II	Philippines
IRIS_313-11888	Hap1a	Aus	Pakistan
IRIS_313-11893	Hap1a	Indica Intermediate	Vietnam
IRIS_313-11895	Hap1a	Indica III	Vietnam
IRIS_313-11896	Hap1a	Indica III	Vietnam
IRIS_313-11898	Hap1a	Indica III	Thailand
IRIS_313-11899	Hap1a	Indica III	Thailand
IRIS_313-11901	Hap1a	Indica III	Thailand
IRIS_313-11904	Hap1a	Indica III	Indonesia
IRIS_313-11914	Hap1a	Indica Intermediate	Burundi
IRIS_313-11917	Hap1a	Aus	India
IRIS_313-11918	Hap1a	Indica III	India
IRIS_313-11920	Hap1a	Indica III	Thailand
IRIS_313-11925	Hap1a	Indica III	Thailand
IRIS_313-11936	Hap1a	Indica III	Cambodia
IRIS_313-11937	Hap1a	Indica Intermediate	India
IRIS_313-11938	Hap1a	Indica III	Burkina Faso
IRIS_313-11939	Hap1a	Indica III	Burkina Faso
IRIS_313-11945	Hap1a	Indica III	Bangladesh
IRIS_313-11949	Hap1a	Indica I	China
IRIS_313-11953	Hap1a	Indica I	China
IRIS_313-11955	Hap1a	Indica I	China
IRIS_313-11957	Hap1a	Indica Intermediate	Thailand
IRIS_313-11958	Hap1a	Indica III	Thailand
IRIS_313-11959	Hap1a	Indica III	Philippines
IRIS_313-11962	Hap1a	Indica III	Thailand
IRIS_313-11966	Hap1a	Indica I	China
IRIS_313-11967	Hap1a	Indica Intermediate	China
IRIS_313-11968	Hap1a	Indica I	China
IRIS_313-11969	Hap1a	Indica III	India
IRIS_313-11974	Hap1a	Indica III	Liberia
IRIS_313-11975	Hap1a	Indica III	Sierra Leone
IRIS_313-11979	Hap1a	Indica II	Philippines
IRIS_313-11980	Hap1a	Indica I	China
IRIS_313-11982	Hap1a	Aus	Bangladesh
IRIS_313-11985	Hap1a	Indica Intermediate	China
IRIS_313-11986	Hap1a	Indica I	China
IRIS_313-11990	Hap1a	Indica II	China
IRIS_313-11993	Hap1a	Indica III	Myanmar
IRIS_313-11996	Hap1a	Indica III	Philippines
IRIS_313-12005	Hap1a	Indica III	Malaysia
IRIS_313-12007	Hap1a	Indica Intermediate	China
IRIS_313-12009	Hap1a	Indica I	China
IRIS_313-12011	Hap1a	Indica Intermediate	China
IRIS_313-12012	Hap1a	Indica I	China
IRIS_313-12015	Hap1a	Indica III	Nigeria
IRIS_313-12016	Hap1a	Indica I	Egypt
IRIS_313-12017	Hap1a	Indica III	Ghana
IRIS_313-12047	Hap1a	Indica III	Indonesia
IRIS_313-12049	Hap1a	Indica III	Laos
IRIS_313-12055	Hap1a	Aus	Bangladesh
IRIS_313-12065	Hap1a	Indica Intermediate	Nigeria
IRIS_313-12066	Hap1a	Indica III	Philippines
IRIS_313-12083	Hap1a	Indica III	Madagascar
IRIS_313-12096	Hap1a	Indica III	Cambodia
IRIS_313-12097	Hap1a	Indica III	Cambodia
IRIS_313-12101	Hap1a	Indica III	Cambodia
IRIS_313-12128	Hap1a	Indica III	Laos
IRIS_313-12130	Hap1a	Indica III	Laos
IRIS_313-12133	Hap1a	Indica III	Laos
IRIS_313-12142	Hap1a	Indica III	Cambodia
IRIS_313-12143	Hap1a	Indica III	Cambodia
IRIS_313-12147	Hap1a	Indica III	Cambodia
IRIS_313-12148	Hap1a	Indica III	Cambodia
IRIS_313-12151	Hap1a	Indica III	Cambodia
IRIS_313-12210	Hap1a	Indica III	Vietnam
IRIS_313-12222	Hap1a	Indica III	Laos
IRIS_313-12224	Hap1a	Indica III	Laos
IRIS_313-12229	Hap1a	Indica III	Laos
IRIS_313-12237	Hap1a	Indica I	China
IRIS_313-12240	Hap1a	Indica III	Indonesia
IRIS_313-12247	Hap1a	Indica III	Cambodia
IRIS_313-12249	Hap1a	Indica III	Cambodia
IRIS_313-12273	Hap1a	Indica I	China
IRIS_313-12278	Hap1a	Indica III	Madagascar
IRIS_313-12284	Hap1a	Indica Intermediate	Madagascar
IRIS_313-12286	Hap1a	Indica III	Myanmar
IRIS_313-12287	Hap1a	Indica III	Myanmar
IRIS_313-12288	Hap1a	Indica III	Myanmar
IRIS_313-12290	Hap1a	Indica III	Myanmar
IRIS_313-12292	Hap1a	Indica III	Myanmar
IRIS_313-12296	Hap1a	Indica III	Myanmar
IRIS_313-12301	Hap1a	Indica III	Laos
IRIS_313-12302	Hap1a	Indica III	Laos
IRIS_313-12309	Hap1a	Indica III	Laos
IRIS_313-12329	Hap1a	Indica Intermediate	Laos
IRIS_313-12354	Hap1a	Indica Intermediate	Laos
IRIS_313-15898	Hap1a	Indica Intermediate	Philippines
IRIS_313-15902	Hap1a	Indica II	Philippines
IRIS_313-15906	Hap1a	Indica II	Philippines
IRIS_313-7620	Hap1a	Indica III	Burkina Faso
IRIS_313-7635	Hap1a	Indica II	None
IRIS_313-7641	Hap1a	Indica Intermediate	Indonesia
IRIS_313-7646	Hap1a	Intermediate	Madagascar
IRIS_313-7650	Hap1a	Indica Intermediate	Madagascar
IRIS_313-7651	Hap1a	Indica Intermediate	Madagascar
IRIS_313-7664	Hap1a	Indica Intermediate	Colombia
IRIS_313-7681	Hap1a	Indica III	Mali
IRIS_313-7684	Hap1a	Indica II	Philippines
IRIS_313-7685	Hap1a	Indica II	Philippines
IRIS_313-7719	Hap1a	Indica Intermediate	Mali
IRIS_313-7720	Hap1a	Indica Intermediate	Madagascar
IRIS_313-7728	Hap1a	Indica Intermediate	Madagascar
IRIS_313-7766	Hap1a	Indica II	Senegal
IRIS_313-7769	Hap1a	Indica III	Philippines
IRIS_313-7799	Hap1a	Indica Intermediate	Madagascar
IRIS_313-7807	Hap1a	Indica II	Senegal
IRIS_313-7820	Hap1a	Indica II	Senegal
IRIS_313-7824	Hap1a	Indica II	Senegal
IRIS_313-8253	Hap1a	Indica III	Thailand
IRIS_313-8265	Hap1a	Indica Intermediate	India
IRIS_313-8302	Hap1a	Japonica Intermediate	Bhutan
IRIS_313-8303	Hap1a	Indica III	India
IRIS_313-8306	Hap1a	Indica III	India
IRIS_313-8312	Hap1a	Indica III	Malaysia
IRIS_313-8332	Hap1a	Indica Intermediate	India
IRIS_313-8349	Hap1a	Indica III	Bangladesh
IRIS_313-8380	Hap1a	Indica I	China
IRIS_313-8382	Hap1a	Indica Intermediate	India
IRIS_313-8383	Hap1a	Indica III	Philippines
IRIS_313-8390	Hap1a	Aus	Pakistan
IRIS_313-8401	Hap1a	Indica III	India
IRIS_313-8410	Hap1a	Aus	Bangladesh
IRIS_313-8433	Hap1a	Indica I	China
IRIS_313-8485	Hap1a	Indica III	Thailand
IRIS_313-8492	Hap1a	Indica III	Malaysia
IRIS_313-8554	Hap1a	Aus	India
IRIS_313-8567	Hap1a	Indica III	Philippines
IRIS_313-8571	Hap1a	Indica III	Tanzania
IRIS_313-8595	Hap1a	Indica Intermediate	Madagascar
IRIS_313-8608	Hap1a	Indica III	Indonesia
IRIS_313-8622	Hap1a	Indica Intermediate	India
IRIS_313-8638	Hap1a	Indica III	Laos
IRIS_313-8647	Hap1a	Indica Intermediate	India
IRIS_313-8660	Hap1a	Indica III	Sri Lanka
IRIS_313-8681	Hap1a	Indica III	Guinea
IRIS_313-8699	Hap1a	Indica III	Sri Lanka
IRIS_313-8702	Hap1a	Indica III	Thailand
IRIS_313-8704	Hap1a	Indica III	India
IRIS_313-8717	Hap1a	Indica III	Bangladesh
IRIS_313-8723	Hap1a	Indica III	Malaysia
IRIS_313-8731	Hap1a	Indica III	India
IRIS_313-8737	Hap1a	Indica III	Bangladesh
IRIS_313-8739	Hap1a	Indica Intermediate	Ivory Coast
IRIS_313-8743	Hap1a	Indica Intermediate	China
IRIS_313-8744	Hap1a	Indica III	Indonesia
IRIS_313-8751	Hap1a	Indica III	Myanmar
IRIS_313-8754	Hap1a	Indica III	India
IRIS_313-8757	Hap1a	Indica III	India
IRIS_313-8783	Hap1a	Indica Intermediate	Sri Lanka
IRIS_313-8785	Hap1a	Indica III	Thailand
IRIS_313-8791	Hap1a	Indica III	Indonesia
IRIS_313-8796	Hap1a	Indica III	India
IRIS_313-8811	Hap1a	Indica III	Malaysia
IRIS_313-8831	Hap1a	Indica III	Indonesia
IRIS_313-8833	Hap1a	Indica III	Indonesia
IRIS_313-8850	Hap1a	Indica III	Bangladesh
IRIS_313-8864	Hap1a	Aus	Bangladesh
IRIS_313-8870	Hap1a	Indica III	Thailand
IRIS_313-8903	Hap1a	Indica III	Philippines
IRIS_313-8909	Hap1a	Indica III	Tanzania
IRIS_313-8914	Hap1a	Indica Intermediate	China
IRIS_313-8921	Hap1a	Temperate Japonica	India
IRIS_313-8925	Hap1a	Indica Intermediate	Sri Lanka
IRIS_313-8956	Hap1a	Indica III	Indonesia
IRIS_313-8968	Hap1a	Indica III	Sri Lanka
IRIS_313-8980	Hap1a	Indica III	Thailand
IRIS_313-8982	Hap1a	Indica Intermediate	India
IRIS_313-8985	Hap1a	Indica III	Thailand
IRIS_313-8987	Hap1a	Indica Intermediate	Malaysia
IRIS_313-8988	Hap1a	Indica III	India
IRIS_313-8996	Hap1a	Indica III	Vietnam
IRIS_313-9005	Hap1a	Indica III	Indonesia
IRIS_313-9019	Hap1a	Indica III	Thailand
IRIS_313-9039	Hap1a	Indica III	Sri Lanka
IRIS_313-9049	Hap1a	Indica III	Bangladesh
IRIS_313-9054	Hap1a	Indica III	Indonesia
IRIS_313-9062	Hap1a	Indica III	Thailand
IRIS_313-9065	Hap1a	Indica I	China
IRIS_313-9091	Hap1a	Indica III	Sri Lanka
IRIS_313-9098	Hap1a	Indica III	Indonesia
IRIS_313-9102	Hap1a	Indica III	Malaysia
IRIS_313-9112	Hap1a	Indica III	Thailand
IRIS_313-9114	Hap1a	Indica Intermediate	Thailand
IRIS_313-9115	Hap1a	Indica III	Thailand
IRIS_313-9116	Hap1a	Indica III	Thailand
IRIS_313-9117	Hap1a	Indica III	Indonesia
IRIS_313-9119	Hap1a	Indica III	Thailand
IRIS_313-9137	Hap1a	Aus	India
IRIS_313-9182	Hap1a	Indica III	Myanmar
IRIS_313-9188	Hap1a	Indica III	Indonesia
IRIS_313-9197	Hap1a	Indica III	India
IRIS_313-9210	Hap1a	Indica III	Malaysia
IRIS_313-9243	Hap1a	Indica III	Philippines
IRIS_313-9251	Hap1a	Indica III	Indonesia
IRIS_313-9253	Hap1a	Indica I	China
IRIS_313-9262	Hap1a	Indica III	Bangladesh
IRIS_313-9273	Hap1a	Indica III	Indonesia
IRIS_313-9281	Hap1a	Indica III	Thailand
IRIS_313-9283	Hap1a	Aus	Pakistan
IRIS_313-9286	Hap1a	Indica III	Thailand
IRIS_313-9288	Hap1a	Indica III	Thailand
IRIS_313-9302	Hap1a	Indica III	Thailand
IRIS_313-9317	Hap1a	Indica Intermediate	Vietnam
IRIS_313-9342	Hap1a	Indica III	Vietnam
IRIS_313-9351	Hap1a	Indica Intermediate	India
IRIS_313-9368	Hap1a	Aus	Bangladesh
IRIS_313-9388	Hap1a	Indica Intermediate	Madagascar
IRIS_313-9402	Hap1a	Indica III	Sierra Leone
IRIS_313-9403	Hap1a	Indica III	India
IRIS_313-9409	Hap1a	Indica III	Malaysia
IRIS_313-9415	Hap1a	Indica III	Thailand
IRIS_313-9472	Hap1a	Indica Intermediate	Sri Lanka
IRIS_313-9484	Hap1a	Indica III	India
IRIS_313-9492	Hap1a	Indica III	India
IRIS_313-9516	Hap1a	Indica Intermediate	India
IRIS_313-9522	Hap1a	Indica Intermediate	India
IRIS_313-9533	Hap1a	Indica III	Indonesia
IRIS_313-9547	Hap1a	Indica III	India
IRIS_313-9555	Hap1a	Indica Intermediate	China
IRIS_313-9566	Hap1a	Indica II	India
IRIS_313-9567	Hap1a	Indica III	Thailand
IRIS_313-9575	Hap1a	Indica III	Thailand
IRIS_313-9605	Hap1a	Indica I	India
IRIS_313-9610	Hap1a	Aus	India
IRIS_313-9611	Hap1a	Indica III	India
IRIS_313-9617	Hap1a	Indica III	Bangladesh
IRIS_313-9619	Hap1a	Indica III	India
IRIS_313-9637	Hap1a	Indica III	Vietnam
IRIS_313-9641	Hap1a	Aus	India
IRIS_313-9661	Hap1a	Aus	Bangladesh
IRIS_313-9687	Hap1a	Indica III	Sierra Leone
IRIS_313-9699	Hap1a	Indica III	Malaysia
IRIS_313-9727	Hap1a	Indica I	China
IRIS_313-9730	Hap1a	Indica I	China
IRIS_313-9732	Hap1a	Indica Intermediate	Madagascar
IRIS_313-9740	Hap1a	Indica Intermediate	Madagascar
IRIS_313-9758	Hap1a	Indica I	China
IRIS_313-9767	Hap1a	Indica Intermediate	United States
IRIS_313-9778	Hap1a	Indica Intermediate	Argentina
IRIS_313-9795	Hap1a	Indica III	Australia
IRIS_313-9809	Hap1a	Indica III	Sri Lanka
IRIS_313-9818	Hap1a	Intermediate	Mexico
IRIS_313-9862	Hap1a	Indica Intermediate	Sri Lanka
IRIS_313-9898	Hap1a	Indica III	Portugal
IRIS_313-9935	Hap1a	Indica III	Guyana
IRIS_313-9944	Hap1a	Indica III	Solomon Islands
IRIS_313-9953	Hap1a	Indica Intermediate	Mexico
IRIS_313-9968	Hap1a	Indica Intermediate	Sri Lanka
IRIS_313-9989	Hap1a	Indica III	Ivory Coast
W001	Hap1a	Indica I	Indonesia
W009	Hap1a	Indica III	Costa Rica
W020	Hap1a	Aus	India
W030	Hap1a	Indica Intermediate	Vietnam
W032	Hap1a	Indica I	Guyana
W033	Hap1a	Indica I	Sri Lanka
W035	Hap1a	Indica Intermediate	Suriname
W042	Hap1a	Indica Intermediate	Pakistan
W043	Hap1a	Indica Intermediate	Kazakhstan
W048	Hap1a	Aus	Nepal
W049	Hap1a	Aus	Bhutan
W072	Hap1a	Aus	Mali
W073	Hap1a	Indica II	Philippines
W074	Hap1a	Indica Intermediate	Taiwan
W075	Hap1a	Indica Intermediate	India
W080	Hap1a	Indica I	Uzbekistan
W086	Hap1a	Indica II	China
W087	Hap1a	Indica I	China
W094	Hap1a	Aus	Vietnam
W095	Hap1a	Aus	Bangladesh
W096	Hap1a	Aus	Bangladesh
W101	Hap1a	Indica Intermediate	Sri Lanka
W103	Hap1a	Aus	India
W104	Hap1a	Aus	Chad
W107	Hap1a	Indica Intermediate	Pakistan
W111	Hap1a	Indica III	Jamaica
W112	Hap1a	Indica III	India
W115	Hap1a	Aus	Sri Lanka
W121	Hap1a	Aus	Iran
W126	Hap1a	Indica I	China
W132	Hap1a	Indica I	Taiwan
W137	Hap1a	Indica Intermediate	Vietnam
W138	Hap1a	Indica I	China
W141	Hap1a	Aus	Bangladesh
W142	Hap1a	Aus	Bangladesh
W145	Hap1a	Indica Intermediate	Chad
W147	Hap1a	Indica Intermediate	Bangladesh
W153	Hap1a	Indica II	Sichuan
W171	Hap1a	Indica Intermediate	Philippines
W178	Hap1a	Indica III	Philippines
W183	Hap1a	Indica II	VietNam
W189	Hap1a	Indica II	Unknown
W194	Hap1a	Indica II	Japan
W195	Hap1a	Indica II	Unknown
W197	Hap1a	Indica II	China
W201	Hap1a	Indica Intermediate	Jiangxi
W202	Hap1a	Indica Intermediate	Zhejiang
W203	Hap1a	Indica Intermediate	Unknown
W205	Hap1a	Indica I	Unknown
W211	Hap1a	Indica II	Philippines
W214	Hap1a	Aus	Pakistan
W215	Hap1a	Aus	India
W217	Hap1a	Indica Intermediate	Indonesia
W221	Hap1a	Indica Intermediate	Philippines
W231	Hap1a	Indica II	Viet Nam
W240	Hap1a	Indica Intermediate	India
W242	Hap1a	Indica Intermediate	India
W247	Hap1a	Indica I	Unknown
W269	Hap1a	Indica Intermediate	Philippines
W270	Hap1a	Indica Intermediate	Unknown
W274	Hap1a	Indica I	China
W279	Hap1a	Aus	Bangladesh
W282	Hap1a	Indica Intermediate	China
W297	Hap1a	Aus	Bangladesh
W307	Hap1a	Indica II	Philippines
W311	Hap1a	Indica II	Punjab
W312	Hap1a	Indica II	Indonesia
W313	Hap1a	Indica II	Viet Nam
W315	Hap1a	Indica II	Indonesia
W317	Hap1a	Indica II	Indonesia
W321	Hap1a	Indica III	Yunnan
B012	Hap1b	Indica Intermediate	India
B013	Hap1b	Indica Intermediate	Sri lanka
B019	Hap1b	Indica Intermediate	Mexico
B032	Hap1b	Indica II	India
B033	Hap1b	Indica II	Sri lanka
B035	Hap1b	Indica Intermediate	United States
B048	Hap1b	Indica Intermediate	Indonesia
B058	Hap1b	Indica II	China
B072	Hap1b	Indica I	China
B073	Hap1b	Indica Intermediate	China
B075	Hap1b	Indica Intermediate	China
B076	Hap1b	Indica Intermediate	China
B081	Hap1b	Indica I	China
B082	Hap1b	Indica Intermediate	China
B088	Hap1b	Indica Intermediate	China
B104	Hap1b	Indica I	India
B106	Hap1b	Indica Intermediate	China
B108	Hap1b	Indica I	China
B128	Hap1b	Indica Intermediate	China
B129	Hap1b	Indica Intermediate	China
B140	Hap1b	Indica I	China
B153	Hap1b	Indica Intermediate	China
B173	Hap1b	Intermediate	Indonesia
B174	Hap1b	Indica Intermediate	None
B180	Hap1b	Indica Intermediate	Colombia
B185	Hap1b	Indica Intermediate	Laos
B194	Hap1b	Indica II	Cuba
B195	Hap1b	Indica II	India
B203	Hap1b	Indica Intermediate	China
B214	Hap1b	Indica II	China
B217	Hap1b	Indica II	China
B224	Hap1b	Indica I	China
B232	Hap1b	Indica II	China
B234	Hap1b	Indica I	China
B244	Hap1b	Indica I	China
B253	Hap1b	Indica Intermediate	China
B254	Hap1b	Indica Intermediate	China
B260	Hap1b	Indica I	China
B264	Hap1b	Indica I	China
C006	Hap1b	Indica Intermediate	China
C007	Hap1b	Indica Intermediate	India
C008	Hap1b	Indica Intermediate	Guinea
C009	Hap1b	Indica Intermediate	United States
C011	Hap1b	Indica II	Taiwan
C025	Hap1b	Indica Intermediate	Guangdong
C043	Hap1b	Indica I	Shanghai
C047	Hap1b	Indica I	Taiwan
C051	Hap1b	Intermediate	Unknown
C055	Hap1b	Indica I	Hunan
C059	Hap1b	Indica I	Hubei
C061	Hap1b	Indica II	Jiangsu
C068	Hap1b	Indica II	Taiwan
C069	Hap1b	Indica II	Anhui
C077	Hap1b	Indica I	Yunnan
C080	Hap1b	Indica I	Henan
C081	Hap1b	Indica I	Guangdong
C096	Hap1b	Indica Intermediate	Jiangxi
C097	Hap1b	Indica Intermediate	Fujian
C102	Hap1b	Indica Intermediate	Guangxi
C104	Hap1b	Indica I	Sichuan
C105	Hap1b	Indica Intermediate	Yunnan
C108	Hap1b	Indica I	Sichuan
C110	Hap1b	Indica I	Yunnan
C117	Hap1b	Indica Intermediate	Jiangxi
C118	Hap1b	Indica II	Unknown
C162	Hap1b	Indica Intermediate	Guangdong
C170	Hap1b	Indica I	Hunan
C190	Hap1b	Indica I	Henan
C191	Hap1b	Indica I	Guizhou
C192	Hap1b	Indica Intermediate	Fujian
C197	Hap1b	Indica I	Guizhou
C198	Hap1b	Indica Intermediate	Yunnan
C201	Hap1b	Indica Intermediate	Fujian
C202	Hap1b	Indica I	Guizhou
CX100	Hap1b	Indica II	Nepal
CX101	Hap1b	Indica I	China
CX103	Hap1b	Indica Intermediate	Peru
CX115	Hap1b	Indica Intermediate	China
CX120	Hap1b	Indica Intermediate	India
CX122	Hap1b	Indica II	China
CX124	Hap1b	Indica Intermediate	Philippines
CX125	Hap1b	Indica II	China
CX126	Hap1b	Indica II	Philippines
CX13	Hap1b	Intermediate	China
CX134	Hap1b	Indica II	Philippines
CX146	Hap1b	Indica Intermediate	India
CX15	Hap1b	Indica II	China
CX150	Hap1b	Indica II	Philippines
CX152	Hap1b	Indica Intermediate	None
CX161	Hap1b	Indica II	Philippines
CX162	Hap1b	Indica I	China
CX167	Hap1b	Indica II	None
CX17	Hap1b	Indica Intermediate	China
CX177	Hap1b	Indica II	None
CX178	Hap1b	Indica Intermediate	None
CX183	Hap1b	Indica II	None
CX19	Hap1b	Indica Intermediate	China
CX191	Hap1b	Indica II	None
CX192	Hap1b	Indica II	None
CX193	Hap1b	Indica II	None
CX196	Hap1b	Indica Intermediate	None
CX20	Hap1b	Indica Intermediate	China
CX202	Hap1b	Indica Intermediate	None
CX21	Hap1b	Indica II	Sri Lanka
CX218	Hap1b	Indica II	India
CX22	Hap1b	Indica II	India
CX226	Hap1b	Indica II	Philippines
CX228	Hap1b	Indica Intermediate	India
CX231	Hap1b	Indica Intermediate	Philippines
CX232	Hap1b	Indica Intermediate	Philippines
CX233	Hap1b	Indica Intermediate	Philippines
CX234	Hap1b	Indica II	Philippines
CX235	Hap1b	Indica Intermediate	Philippines
CX237	Hap1b	Indica II	Philippines
CX238	Hap1b	Indica II	Philippines
CX240	Hap1b	Indica Intermediate	Brazil
CX25	Hap1b	Indica Intermediate	Indonesia
CX253	Hap1b	Indica Intermediate	None
CX273	Hap1b	Indica Intermediate	India
CX274	Hap1b	Indica Intermediate	Philippines
CX275	Hap1b	Indica Intermediate	Philippines
CX28	Hap1b	Indica II	Korea
CX286	Hap1b	Japonica Intermediate	China
CX289	Hap1b	Indica II	None
CX292	Hap1b	Indica II	None
CX297	Hap1b	Indica Intermediate	None
CX3	Hap1b	Indica Intermediate	Bangladesh
CX30	Hap1b	Indica II	Malaysia
CX305	Hap1b	Indica II	China
CX316	Hap1b	Intermediate	China
CX317	Hap1b	Temperate Japonica	China
CX318	Hap1b	Indica Intermediate	China
CX321	Hap1b	Indica Intermediate	None
CX328	Hap1b	Indica I	China
CX33	Hap1b	Indica II	Myanmar
CX337	Hap1b	Indica II	None
CX338	Hap1b	Indica II	None
CX341	Hap1b	Indica Intermediate	China
CX346	Hap1b	Indica Intermediate	China
CX35	Hap1b	Indica Intermediate	Sri Lanka
CX358	Hap1b	Indica II	Philippines
CX361	Hap1b	Indica II	None
CX364	Hap1b	Indica II	None
CX369	Hap1b	Indica II	Philippines
CX378	Hap1b	Indica II	China
CX379	Hap1b	Indica II	Mali
CX381	Hap1b	Indica II	None
CX382	Hap1b	Indica II	None
CX385	Hap1b	Indica II	China
CX386	Hap1b	Indica Intermediate	China
CX388	Hap1b	Indica II	Thailand
CX392	Hap1b	Indica Intermediate	None
CX394	Hap1b	Indica II	China
CX408	Hap1b	Indica II	None
CX410	Hap1b	Indica II	None
CX411	Hap1b	Indica II	None
CX413	Hap1b	Indica II	None
CX414	Hap1b	Indica II	None
CX416	Hap1b	Indica II	None
CX417	Hap1b	Indica II	None
CX418	Hap1b	Indica II	None
CX419	Hap1b	Indica II	None
CX42	Hap1b	Indica Intermediate	Philippines
CX420	Hap1b	Indica II	None
CX421	Hap1b	Indica II	None
CX422	Hap1b	Indica II	None
CX423	Hap1b	Indica II	None
CX424	Hap1b	Indica II	None
CX425	Hap1b	Indica II	None
CX426	Hap1b	Indica II	None
CX434	Hap1b	Indica II	None
CX436	Hap1b	Indica Intermediate	None
CX444	Hap1b	Indica II	None
CX448	Hap1b	Indica II	None
CX45	Hap1b	Indica II	India
CX462	Hap1b	Indica II	None
CX466	Hap1b	Indica II	None
CX469	Hap1b	Indica II	None
CX476	Hap1b	Indica Intermediate	None
CX487	Hap1b	Indica Intermediate	None
CX488	Hap1b	Indica II	None
CX489	Hap1b	Indica Intermediate	None
CX50	Hap1b	Indica II	China
CX505	Hap1b	Indica II	None
CX506	Hap1b	Indica Intermediate	None
CX508	Hap1b	Indica II	None
CX509	Hap1b	Indica Intermediate	None
CX511	Hap1b	Indica II	None
CX513	Hap1b	Indica II	None
CX514	Hap1b	Indica Intermediate	None
CX515	Hap1b	Indica II	None
CX516	Hap1b	Indica II	None
CX560	Hap1b	Indica II	None
CX568	Hap1b	Temperate Japonica	None
CX6	Hap1b	Intermediate	China
CX61	Hap1b	Indica Intermediate	India
CX68	Hap1b	Indica Intermediate	Malaysia
CX69	Hap1b	Indica Intermediate	Malaysia
CX71	Hap1b	Indica III	Malaysia
CX73	Hap1b	Indica II	Philippines
CX75	Hap1b	Indica II	Sri Lanka
CX85	Hap1b	Indica II	Vietnam
CX86	Hap1b	Indica Intermediate	Vietnam
CX87	Hap1b	Indica Intermediate	Vietnam
CX89	Hap1b	Indica II	United States
CX9	Hap1b	Indica II	China
CX90	Hap1b	Indica II	Nepal
CX92	Hap1b	Indica II	India
CX94	Hap1b	Indica III	India
CX96	Hap1b	Indica II	India
CX97	Hap1b	Indica II	India
GP100	Hap1b	Indica II	IRRI
GP106	Hap1b	Indica II	IRRI
GP111	Hap1b	Indica II	IRRI
GP118	Hap1b	Indica II	Indonesia
GP119	Hap1b	Indica Intermediate	IRRI
GP12	Hap1b	Indica II	IRRI
GP121	Hap1b	Indica II	IRRI
GP122	Hap1b	Indica Intermediate	Sri Lanka
GP127	Hap1b	Indica II	IRRI
GP129	Hap1b	Indica II	IRRI
GP13	Hap1b	Indica II	Philippine
GP131	Hap1b	Indica Intermediate	Sri Lanka
GP132	Hap1b	Indica II	IRRI
GP134	Hap1b	Indica II	North Korea
GP135	Hap1b	Indica II	North Korea
GP136	Hap1b	Indica II	IRRI
GP139	Hap1b	Indica II	IRRI
GP14	Hap1b	Indica II	IRRI
GP141	Hap1b	Intermediate	Nepal
GP142	Hap1b	Indica II	India
GP144	Hap1b	Indica II	North Korea
GP19	Hap1b	Indica II	IRRI
GP20	Hap1b	Indica II	IRRI
GP22	Hap1b	Indica II	IRRI
GP24	Hap1b	Indica II	IRRI
GP25	Hap1b	Indica II	IRRI
GP28	Hap1b	Indica II	IRRI
GP30	Hap1b	Indica II	IRRI
GP32	Hap1b	Indica II	Philippine
GP4	Hap1b	Indica Intermediate	Philippine
GP40	Hap1b	Indica II	Sri Lanka
GP44	Hap1b	Indica Intermediate	India
GP45	Hap1b	Indica I	India
GP46	Hap1b	Indica I	India
GP48	Hap1b	Indica II	Cuba
GP49	Hap1b	Indica Intermediate	Cuba
GP50	Hap1b	Indica Intermediate	Cuba
GP51	Hap1b	Indica Intermediate	Cuba
GP52	Hap1b	Indica Intermediate	Cuba
GP53	Hap1b	Indica Intermediate	Cuba
GP54	Hap1b	Indica Intermediate	Cuba
GP587	Hap1b	Indica II	Japan
GP589	Hap1b	Indica Intermediate	Egypt
GP593	Hap1b	Indica II	North Korea
GP622	Hap1b	Indica Intermediate	IRRI
GP637	Hap1b	Indica II	North Korea
GP639	Hap1b	Indica II	North Korea
GP64	Hap1b	Indica II	Burma
GP652	Hap1b	Indica II	North Korea
GP68	Hap1b	Indica Intermediate	IRRI
GP70	Hap1b	Indica II	IRRI
GP71	Hap1b	Indica II	IRRI
GP78	Hap1b	Indica II	IRRI
GP79	Hap1b	Indica II	IRRI
GP81	Hap1b	Indica II	IRRI
GP84	Hap1b	Indica II	IRRI
GP87	Hap1b	Indica II	India
GP9	Hap1b	Indica II	Philippine
GP93	Hap1b	Indica II	IRRI
GP96	Hap1b	Indica II	IRRI
HP120	Hap1b	Indica I	China
HP144	Hap1b	Indica I	China
HP149	Hap1b	Indica I	China
HP167	Hap1b	Indica I	China
HP177	Hap1b	Indica Intermediate	China
HP184	Hap1b	Indica I	China
HP185	Hap1b	Indica I	China
HP186	Hap1b	Indica I	China
HP188	Hap1b	Indica I	China
HP189	Hap1b	Indica I	China
HP190	Hap1b	Indica I	China
HP200	Hap1b	Indica I	China
HP201	Hap1b	Indica Intermediate	China
HP203	Hap1b	Indica I	China
HP207	Hap1b	Indica Intermediate	China
HP208	Hap1b	Indica Intermediate	China
HP211	Hap1b	Indica I	China
HP214	Hap1b	Indica I	China
HP215	Hap1b	Indica Intermediate	China
HP217	Hap1b	Indica I	China
HP225	Hap1b	Indica I	China
HP226	Hap1b	Indica I	China
HP232	Hap1b	Indica II	China
HP247	Hap1b	Indica I	China
HP248	Hap1b	Indica I	China
HP249	Hap1b	Indica Intermediate	China
HP250	Hap1b	Indica I	China
HP251	Hap1b	Indica I	China
HP252	Hap1b	Indica I	China
HP257	Hap1b	Indica I	China
HP259	Hap1b	Indica I	China
HP267	Hap1b	Indica I	China
HP268	Hap1b	Indica I	China
HP269	Hap1b	Indica I	China
HP274	Hap1b	Indica I	China
HP290	Hap1b	Indica Intermediate	China
HP292	Hap1b	Indica I	China
HP297	Hap1b	Indica Intermediate	China
HP300	Hap1b	Indica I	China
HP302	Hap1b	Indica Intermediate	China
HP304	Hap1b	Indica Intermediate	China
HP310	Hap1b	Indica I	China
HP311	Hap1b	Indica I	China
HP313	Hap1b	Indica I	China
HP320	Hap1b	Indica I	China
HP323	Hap1b	Indica I	China
HP325	Hap1b	Indica I	China
HP326	Hap1b	Indica I	China
HP327	Hap1b	Indica Intermediate	China
HP328	Hap1b	Indica Intermediate	China
HP329	Hap1b	Indica I	China
HP332	Hap1b	Indica I	China
HP333	Hap1b	Indica I	China
HP338	Hap1b	Indica I	China
HP340	Hap1b	Indica I	China
HP341	Hap1b	Indica III	China
HP359	Hap1b	Indica I	China
HP361	Hap1b	Indica I	China
HP362	Hap1b	Indica I	China
HP373	Hap1b	Indica I	China
HP374	Hap1b	Indica I	China
HP379	Hap1b	Indica I	China
HP386	Hap1b	Indica I	China
HP394	Hap1b	Indica I	China
HP397	Hap1b	Indica I	China
HP399	Hap1b	Indica I	China
HP400	Hap1b	Indica I	China
HP408	Hap1b	Indica I	China
HP409	Hap1b	Indica I	China
HP410	Hap1b	Indica I	China
HP411	Hap1b	Indica Intermediate	China
HP416	Hap1b	Indica Intermediate	China
HP420	Hap1b	Indica I	China
HP429	Hap1b	Indica I	China
HP431	Hap1b	Indica Intermediate	China
HP438	Hap1b	Indica I	China
HP444	Hap1b	Indica I	China
HP448	Hap1b	Indica I	China
HP449	Hap1b	Indica I	China
HP450	Hap1b	Indica Intermediate	China
HP461	Hap1b	Indica I	China
HP465	Hap1b	Indica I	China
HP467	Hap1b	Indica I	China
HP469	Hap1b	Indica I	China
HP470	Hap1b	Indica I	China
HP472	Hap1b	Indica I	China
HP474	Hap1b	Indica I	China
HP475	Hap1b	Indica I	China
HP477	Hap1b	Indica I	China
HP478	Hap1b	Indica I	China
HP479	Hap1b	Indica I	China
HP480	Hap1b	Indica I	China
HP487	Hap1b	Indica I	China
HP488	Hap1b	Indica I	China
HP505	Hap1b	Indica I	China
HP510	Hap1b	Indica I	China
HP513	Hap1b	Indica I	China
HP514	Hap1b	Indica I	China
HP516	Hap1b	Indica I	China
HP517	Hap1b	Indica I	China
HP518	Hap1b	Indica I	China
HP522	Hap1b	Indica I	China
HP524	Hap1b	Indica I	China
HP528	Hap1b	Indica Intermediate	China
HP533	Hap1b	Indica I	China
HP534	Hap1b	Indica I	China
HP535	Hap1b	Indica I	China
HP536	Hap1b	Indica I	China
HP538	Hap1b	Indica I	China
HP545	Hap1b	Indica I	China
HP547	Hap1b	Indica Intermediate	China
HP548	Hap1b	Indica I	China
HP549	Hap1b	Indica I	China
HP553	Hap1b	Indica I	China
HP555	Hap1b	Indica Intermediate	China
HP556	Hap1b	Indica I	China
HP560	Hap1b	Indica I	China
HP562	Hap1b	Indica I	China
HP566	Hap1b	Indica I	China
HP567	Hap1b	Indica I	China
HP573	Hap1b	Indica Intermediate	China
HP580	Hap1b	Indica I	China
HP583	Hap1b	Indica I	China
HP595	Hap1b	Indica Intermediate	China
HP597	Hap1b	Indica Intermediate	China
HP600	Hap1b	Indica I	China
HP601	Hap1b	Indica I	China
HP609	Hap1b	Indica Intermediate	China
HP610	Hap1b	Indica Intermediate	China
HP612	Hap1b	Indica Intermediate	China
HP71	Hap1b	Indica Intermediate	China
HP76	Hap1b	Indica I	China
HP991	Hap1b	Indica I	China
HP994	Hap1b	Indica I	China
IRIS_313-10000	Hap1b	Indica II	Korea
IRIS_313-10002	Hap1b	Indica II	Sri Lanka
IRIS_313-10016	Hap1b	Indica Intermediate	Iran
IRIS_313-10040	Hap1b	Indica II	Korea
IRIS_313-10045	Hap1b	Indica III	Gambia
IRIS_313-10046	Hap1b	Indica II	Zambia
IRIS_313-10047	Hap1b	Indica I	Nigeria
IRIS_313-10054	Hap1b	Indica Intermediate	Panama
IRIS_313-10077	Hap1b	Indica III	Japan
IRIS_313-10113	Hap1b	Indica Intermediate	Mozambique
IRIS_313-10129	Hap1b	Indica I	China
IRIS_313-10148	Hap1b	Indica Intermediate	India
IRIS_313-10158	Hap1b	Indica III	Ecuador
IRIS_313-10161	Hap1b	Indica II	Brazil
IRIS_313-10178	Hap1b	Indica I	China
IRIS_313-10224	Hap1b	Indica I	China
IRIS_313-10239	Hap1b	Indica Intermediate	China
IRIS_313-10247	Hap1b	Indica II	Cuba
IRIS_313-10257	Hap1b	Indica Intermediate	Nicaragua
IRIS_313-10263	Hap1b	Indica Intermediate	Mexico
IRIS_313-10268	Hap1b	Indica II	Venezuela
IRIS_313-10271	Hap1b	Indica Intermediate	Cuba
IRIS_313-10274	Hap1b	Indica II	Guatemala
IRIS_313-10275	Hap1b	Indica Intermediate	Guatemala
IRIS_313-10279	Hap1b	Indica Intermediate	Dominican Republic
IRIS_313-10285	Hap1b	Indica Intermediate	Peru
IRIS_313-10290	Hap1b	Indica II	Suriname
IRIS_313-10293	Hap1b	Indica II	Cuba
IRIS_313-10298	Hap1b	Indica II	Sri Lanka
IRIS_313-10307	Hap1b	Indica Intermediate	Ecuador
IRIS_313-10314	Hap1b	Indica II	Ecuador
IRIS_313-10332	Hap1b	Indica Intermediate	Indonesia
IRIS_313-10333	Hap1b	Indica II	Indonesia
IRIS_313-10334	Hap1b	Indica II	Indonesia
IRIS_313-10341	Hap1b	Indica Intermediate	Bangladesh
IRIS_313-10348	Hap1b	Indica Intermediate	India
IRIS_313-10349	Hap1b	Indica Intermediate	India
IRIS_313-10357	Hap1b	Indica Intermediate	Philippines
IRIS_313-10375	Hap1b	Indica Intermediate	Philippines
IRIS_313-10385	Hap1b	Indica II	Philippines
IRIS_313-10392	Hap1b	Indica II	Philippines
IRIS_313-10394	Hap1b	Indica Intermediate	Philippines
IRIS_313-10399	Hap1b	Indica Intermediate	Colombia
IRIS_313-10400	Hap1b	Indica II	Colombia
IRIS_313-10403	Hap1b	Indica Intermediate	Colombia
IRIS_313-10412	Hap1b	Indica Intermediate	Indonesia
IRIS_313-10417	Hap1b	Indica II	India
IRIS_313-10433	Hap1b	Indica III	Philippines
IRIS_313-10452	Hap1b	Indica I	China
IRIS_313-10497	Hap1b	Indica I	China
IRIS_313-10504	Hap1b	Indica I	China
IRIS_313-10513	Hap1b	Indica III	None
IRIS_313-10514	Hap1b	Indica Intermediate	Philippines
IRIS_313-10519	Hap1b	Indica III	India
IRIS_313-10526	Hap1b	Indica III	India
IRIS_313-10550	Hap1b	Indica Intermediate	Indonesia
IRIS_313-10555	Hap1b	Indica III	Vietnam
IRIS_313-10556	Hap1b	Indica III	Vietnam
IRIS_313-10565	Hap1b	Indica Intermediate	Indonesia
IRIS_313-10566	Hap1b	Indica Intermediate	Indonesia
IRIS_313-10573	Hap1b	Indica III	Mali
IRIS_313-10574	Hap1b	Indica III	Sierra Leone
IRIS_313-10585	Hap1b	Intermediate	Japan
IRIS_313-10650	Hap1b	Indica III	Thailand
IRIS_313-10664	Hap1b	Indica III	India
IRIS_313-10681	Hap1b	Indica III	Laos
IRIS_313-10692	Hap1b	Indica III	Indonesia
IRIS_313-10723	Hap1b	Indica III	Senegal
IRIS_313-10749	Hap1b	Indica III	Vietnam
IRIS_313-10750	Hap1b	Indica III	Vietnam
IRIS_313-10753	Hap1b	Indica II	United States
IRIS_313-10754	Hap1b	Indica Intermediate	India
IRIS_313-10755	Hap1b	Indica III	Vietnam
IRIS_313-10757	Hap1b	Indica III	Thailand
IRIS_313-10769	Hap1b	Indica Intermediate	Indonesia
IRIS_313-10772	Hap1b	Indica III	Indonesia
IRIS_313-10774	Hap1b	Indica Intermediate	Indonesia
IRIS_313-10775	Hap1b	Indica Intermediate	Indonesia
IRIS_313-10779	Hap1b	Indica III	Indonesia
IRIS_313-10810	Hap1b	Indica III	Indonesia
IRIS_313-10820	Hap1b	Indica III	Indonesia
IRIS_313-10822	Hap1b	Indica III	Indonesia
IRIS_313-10824	Hap1b	Indica III	Indonesia
IRIS_313-10855	Hap1b	Indica III	India
IRIS_313-10863	Hap1b	Indica III	India
IRIS_313-10880	Hap1b	Indica III	India
IRIS_313-10885	Hap1b	Indica III	India
IRIS_313-10897	Hap1b	Indica III	India
IRIS_313-10898	Hap1b	Indica III	Cambodia
IRIS_313-10901	Hap1b	Indica III	Cambodia
IRIS_313-10904	Hap1b	Indica III	Cambodia
IRIS_313-10905	Hap1b	Indica III	Cambodia
IRIS_313-10908	Hap1b	Indica III	Cambodia
IRIS_313-10909	Hap1b	Indica III	Cambodia
IRIS_313-10912	Hap1b	Indica III	Cambodia
IRIS_313-10935	Hap1b	Indica III	Indonesia
IRIS_313-10941	Hap1b	Indica Intermediate	Indonesia
IRIS_313-10944	Hap1b	Indica III	Indonesia
IRIS_313-10954	Hap1b	Indica III	Indonesia
IRIS_313-10970	Hap1b	Indica III	Vietnam
IRIS_313-10974	Hap1b	Indica III	Bangladesh
IRIS_313-10985	Hap1b	Indica III	Bangladesh
IRIS_313-10988	Hap1b	Indica Intermediate	India
IRIS_313-10989	Hap1b	Indica III	India
IRIS_313-10996	Hap1b	Indica Intermediate	Indonesia
IRIS_313-10998	Hap1b	Indica III	Indonesia
IRIS_313-11000	Hap1b	Indica III	Indonesia
IRIS_313-11006	Hap1b	Indica III	Indonesia
IRIS_313-11011	Hap1b	Indica Intermediate	Indonesia
IRIS_313-11040	Hap1b	Indica III	India
IRIS_313-11042	Hap1b	Indica III	India
IRIS_313-11078	Hap1b	Indica Intermediate	Laos
IRIS_313-11079	Hap1b	Indica III	Laos
IRIS_313-11087	Hap1b	Indica III	Cambodia
IRIS_313-11089	Hap1b	Indica III	Cambodia
IRIS_313-11090	Hap1b	Indica III	Laos
IRIS_313-11095	Hap1b	Indica III	Laos
IRIS_313-11099	Hap1b	Indica III	Sierra Leone
IRIS_313-11101	Hap1b	Indica III	Liberia
IRIS_313-11108	Hap1b	Indica III	Liberia
IRIS_313-11114	Hap1b	Indica III	Bangladesh
IRIS_313-11118	Hap1b	Indica III	Vietnam
IRIS_313-11122	Hap1b	Indica II	Philippines
IRIS_313-11128	Hap1b	Indica III	Myanmar
IRIS_313-11135	Hap1b	Indica III	Myanmar
IRIS_313-11141	Hap1b	Indica III	Myanmar
IRIS_313-11146	Hap1b	Indica III	Myanmar
IRIS_313-11150	Hap1b	Indica III	Myanmar
IRIS_313-11152	Hap1b	Indica I	India
IRIS_313-11160	Hap1b	Indica III	Liberia
IRIS_313-11162	Hap1b	Indica II	Indonesia
IRIS_313-11167	Hap1b	Indica III	India
IRIS_313-11176	Hap1b	Indica III	India
IRIS_313-11177	Hap1b	Indica III	Indonesia
IRIS_313-11179	Hap1b	Indica III	Indonesia
IRIS_313-11182	Hap1b	Indica III	Indonesia
IRIS_313-11192	Hap1b	Indica III	Thailand
IRIS_313-11193	Hap1b	Indica III	Thailand
IRIS_313-11197	Hap1b	Indica Intermediate	India
IRIS_313-11199	Hap1b	Indica Intermediate	India
IRIS_313-11200	Hap1b	Indica Intermediate	India
IRIS_313-11203	Hap1b	Indica III	Bangladesh
IRIS_313-11204	Hap1b	Indica Intermediate	Bangladesh
IRIS_313-11205	Hap1b	Indica III	Bangladesh
IRIS_313-11206	Hap1b	Indica III	Bangladesh
IRIS_313-11208	Hap1b	Indica III	Bangladesh
IRIS_313-11219	Hap1b	Indica III	Bangladesh
IRIS_313-11220	Hap1b	Indica III	Bangladesh
IRIS_313-11222	Hap1b	Indica III	Bangladesh
IRIS_313-11225	Hap1b	Indica III	Bangladesh
IRIS_313-11229	Hap1b	Indica III	Bangladesh
IRIS_313-11233	Hap1b	Indica II	Thailand
IRIS_313-11234	Hap1b	Indica Intermediate	Philippines
IRIS_313-11237	Hap1b	Indica II	China
IRIS_313-11239	Hap1b	Indica Intermediate	Indonesia
IRIS_313-11240	Hap1b	Indica Intermediate	India
IRIS_313-11242	Hap1b	Indica III	India
IRIS_313-11244	Hap1b	Indica Intermediate	India
IRIS_313-11245	Hap1b	Indica Intermediate	India
IRIS_313-11247	Hap1b	Indica Intermediate	India
IRIS_313-11250	Hap1b	Indica II	Philippines
IRIS_313-11251	Hap1b	Indica II	Philippines
IRIS_313-11253	Hap1b	Indica Intermediate	Suriname
IRIS_313-11254	Hap1b	Indica III	Vietnam
IRIS_313-11256	Hap1b	Indica Intermediate	India
IRIS_313-11263	Hap1b	Indica Intermediate	India
IRIS_313-11266	Hap1b	Indica III	India
IRIS_313-11267	Hap1b	Indica III	India
IRIS_313-11273	Hap1b	Indica Intermediate	India
IRIS_313-11276	Hap1b	Indica III	India
IRIS_313-11280	Hap1b	Indica Intermediate	India
IRIS_313-11288	Hap1b	Indica III	India
IRIS_313-11294	Hap1b	Indica III	India
IRIS_313-11301	Hap1b	Indica III	India
IRIS_313-11303	Hap1b	Indica Intermediate	India
IRIS_313-11307	Hap1b	Indica III	India
IRIS_313-11308	Hap1b	Indica III	India
IRIS_313-11309	Hap1b	Indica Intermediate	India
IRIS_313-11318	Hap1b	Indica III	Indonesia
IRIS_313-11321	Hap1b	Indica III	Bangladesh
IRIS_313-11326	Hap1b	Indica Intermediate	Bangladesh
IRIS_313-11327	Hap1b	Indica III	Thailand
IRIS_313-11331	Hap1b	Indica III	Philippines
IRIS_313-11334	Hap1b	Indica III	Philippines
IRIS_313-11346	Hap1b	Indica II	Philippines
IRIS_313-11349	Hap1b	Indica III	India
IRIS_313-11351	Hap1b	Indica III	India
IRIS_313-11358	Hap1b	Indica III	India
IRIS_313-11361	Hap1b	Indica III	India
IRIS_313-11365	Hap1b	Indica Intermediate	India
IRIS_313-11368	Hap1b	Indica III	India
IRIS_313-11393	Hap1b	Indica III	Thailand
IRIS_313-11399	Hap1b	Indica III	Bangladesh
IRIS_313-11400	Hap1b	Indica III	Bangladesh
IRIS_313-11404	Hap1b	Indica III	Bangladesh
IRIS_313-11407	Hap1b	Indica III	India
IRIS_313-11416	Hap1b	Indica III	India
IRIS_313-11421	Hap1b	Indica III	India
IRIS_313-11431	Hap1b	Indica Intermediate	Philippines
IRIS_313-11433	Hap1b	Indica Intermediate	India
IRIS_313-11437	Hap1b	Indica II	Mexico
IRIS_313-11445	Hap1b	Indica III	India
IRIS_313-11447	Hap1b	Indica Intermediate	India
IRIS_313-11448	Hap1b	Indica III	India
IRIS_313-11471	Hap1b	Indica Intermediate	Philippines
IRIS_313-11480	Hap1b	Indica II	India
IRIS_313-11493	Hap1b	Indica III	India
IRIS_313-11507	Hap1b	Indica II	Vietnam
IRIS_313-11510	Hap1b	Indica Intermediate	Sri Lanka
IRIS_313-11513	Hap1b	Indica II	Ecuador
IRIS_313-11516	Hap1b	Indica Intermediate	Philippines
IRIS_313-11517	Hap1b	Indica II	Philippines
IRIS_313-11535	Hap1b	Indica III	Thailand
IRIS_313-11538	Hap1b	Indica II	Philippines
IRIS_313-11570	Hap1b	Indica Intermediate	China
IRIS_313-11573	Hap1b	Indica Intermediate	China
IRIS_313-11576	Hap1b	Indica Intermediate	China
IRIS_313-11577	Hap1b	Indica Intermediate	China
IRIS_313-11588	Hap1b	Indica III	Malaysia
IRIS_313-11596	Hap1b	Indica Intermediate	India
IRIS_313-11621	Hap1b	Indica Intermediate	India
IRIS_313-11639	Hap1b	Indica Intermediate	India
IRIS_313-11643	Hap1b	Indica II	India
IRIS_313-11656	Hap1b	Indica Intermediate	Indonesia
IRIS_313-11676	Hap1b	Indica III	Thailand
IRIS_313-11678	Hap1b	Indica III	Thailand
IRIS_313-11680	Hap1b	Indica III	Thailand
IRIS_313-11687	Hap1b	Indica III	Thailand
IRIS_313-11690	Hap1b	Intermediate	Bhutan
IRIS_313-11692	Hap1b	Indica I	China
IRIS_313-11707	Hap1b	Indica III	Thailand
IRIS_313-11710	Hap1b	Indica III	Thailand
IRIS_313-11713	Hap1b	Indica III	Nigeria
IRIS_313-11714	Hap1b	Indica Intermediate	Guyana
IRIS_313-11717	Hap1b	Indica Intermediate	Indonesia
IRIS_313-11722	Hap1b	Indica Intermediate	Bangladesh
IRIS_313-11745	Hap1b	Indica I	China
IRIS_313-11748	Hap1b	Indica Intermediate	China
IRIS_313-11753	Hap1b	Indica I	China
IRIS_313-11763	Hap1b	Indica II	Cameroon
IRIS_313-11784	Hap1b	Indica II	Sierra Leone
IRIS_313-11795	Hap1b	Indica I	China
IRIS_313-11796	Hap1b	Indica I	China
IRIS_313-11798	Hap1b	Indica Intermediate	China
IRIS_313-11802	Hap1b	Indica I	China
IRIS_313-11805	Hap1b	Indica I	China
IRIS_313-11807	Hap1b	Indica II	Colombia
IRIS_313-11838	Hap1b	Indica III	Thailand
IRIS_313-11843	Hap1b	Indica III	Thailand
IRIS_313-11856	Hap1b	Indica I	China
IRIS_313-11857	Hap1b	Indica I	China
IRIS_313-11859	Hap1b	Indica I	China
IRIS_313-11863	Hap1b	Indica I	China
IRIS_313-11867	Hap1b	Indica I	China
IRIS_313-11868	Hap1b	Indica I	China
IRIS_313-11869	Hap1b	Indica I	China
IRIS_313-11871	Hap1b	Indica I	China
IRIS_313-11876	Hap1b	Indica I	China
IRIS_313-11878	Hap1b	Indica I	China
IRIS_313-11894	Hap1b	Indica Intermediate	Vietnam
IRIS_313-11905	Hap1b	Indica III	Indonesia
IRIS_313-11909	Hap1b	Indica I	China
IRIS_313-11911	Hap1b	Indica I	China
IRIS_313-11927	Hap1b	Indica III	Thailand
IRIS_313-11930	Hap1b	Indica II	Nigeria
IRIS_313-11934	Hap1b	Indica II	Philippines
IRIS_313-11935	Hap1b	Indica III	Cambodia
IRIS_313-11940	Hap1b	Indica III	Burkina Faso
IRIS_313-11941	Hap1b	Indica II	Burkina Faso
IRIS_313-11947	Hap1b	Indica Intermediate	China
IRIS_313-11948	Hap1b	Indica I	China
IRIS_313-11950	Hap1b	Indica I	China
IRIS_313-11951	Hap1b	Indica I	China
IRIS_313-11952	Hap1b	Indica I	China
IRIS_313-11954	Hap1b	Indica I	China
IRIS_313-11960	Hap1b	Indica II	Indonesia
IRIS_313-11961	Hap1b	Indica III	Thailand
IRIS_313-11983	Hap1b	Indica III	Burkina Faso
IRIS_313-11989	Hap1b	Indica III	Brunei
IRIS_313-11997	Hap1b	Indica III	Cambodia
IRIS_313-11998	Hap1b	Indica III	Cambodia
IRIS_313-11999	Hap1b	Indica III	Cambodia
IRIS_313-12024	Hap1b	Indica II	None
IRIS_313-12036	Hap1b	Indica III	Cambodia
IRIS_313-12037	Hap1b	Indica III	Cambodia
IRIS_313-12038	Hap1b	Indica III	Cambodia
IRIS_313-12039	Hap1b	Indica III	Cambodia
IRIS_313-12040	Hap1b	Indica III	Cambodia
IRIS_313-12042	Hap1b	Indica III	Cambodia
IRIS_313-12043	Hap1b	Indica III	Cambodia
IRIS_313-12044	Hap1b	Indica III	Cambodia
IRIS_313-12046	Hap1b	Indica III	Indonesia
IRIS_313-12048	Hap1b	Indica III	Indonesia
IRIS_313-12057	Hap1b	Indica Intermediate	China
IRIS_313-12078	Hap1b	Indica Intermediate	Vietnam
IRIS_313-12079	Hap1b	Indica Intermediate	Pakistan
IRIS_313-12080	Hap1b	Indica Intermediate	Philippines
IRIS_313-12081	Hap1b	Indica III	Philippines
IRIS_313-12102	Hap1b	Indica III	Cambodia
IRIS_313-12135	Hap1b	Indica II	Malaysia
IRIS_313-12152	Hap1b	Indica III	Cambodia
IRIS_313-12161	Hap1b	Indica III	Cambodia
IRIS_313-12225	Hap1b	Indica III	Laos
IRIS_313-12231	Hap1b	Indica III	Laos
IRIS_313-12232	Hap1b	Indica Intermediate	China
IRIS_313-12234	Hap1b	Indica II	China
IRIS_313-12260	Hap1b	Indica III	Laos
IRIS_313-12263	Hap1b	Indica III	Laos
IRIS_313-12269	Hap1b	Indica III	Myanmar
IRIS_313-12275	Hap1b	Indica Intermediate	China
IRIS_313-12308	Hap1b	Indica III	Laos
IRIS_313-12319	Hap1b	Indica II	Philippines
IRIS_313-15896	Hap1b	Indica II	Colombia
IRIS_313-15897	Hap1b	Indica Intermediate	China
IRIS_313-15900	Hap1b	Indica Intermediate	Philippines
IRIS_313-7636	Hap1b	Indica II	Mali
IRIS_313-7638	Hap1b	Indica III	Madagascar
IRIS_313-7654	Hap1b	Indica Intermediate	Ivory Coast
IRIS_313-7665	Hap1b	Indica Intermediate	Colombia
IRIS_313-7668	Hap1b	Indica Intermediate	Indonesia
IRIS_313-7688	Hap1b	Indica II	Philippines
IRIS_313-7689	Hap1b	Indica II	Philippines
IRIS_313-7690	Hap1b	Indica Intermediate	Philippines
IRIS_313-7696	Hap1b	Indica Intermediate	Philippines
IRIS_313-7698	Hap1b	Indica Intermediate	Philippines
IRIS_313-7699	Hap1b	Indica Intermediate	Philippines
IRIS_313-7736	Hap1b	Indica III	India
IRIS_313-7770	Hap1b	Indica II	Mali
IRIS_313-7773	Hap1b	Indica II	Mali
IRIS_313-7780	Hap1b	Indica II	India
IRIS_313-7792	Hap1b	Indica II	Madagascar
IRIS_313-7797	Hap1b	Indica Intermediate	Philippines
IRIS_313-7808	Hap1b	Indica II	Senegal
IRIS_313-7815	Hap1b	Indica II	Senegal
IRIS_313-7816	Hap1b	Indica II	Senegal
IRIS_313-7819	Hap1b	Indica II	Senegal
IRIS_313-7826	Hap1b	Indica II	Senegal
IRIS_313-7911	Hap1b	Indica II	Philippines
IRIS_313-8068	Hap1b	Indica Intermediate	Italy
IRIS_313-8069	Hap1b	Indica Intermediate	Romania
IRIS_313-8161	Hap1b	Indica II	Brazil
IRIS_313-8212	Hap1b	Indica II	Egypt
IRIS_313-8215	Hap1b	Indica Intermediate	France
IRIS_313-8291	Hap1b	Indica III	Indonesia
IRIS_313-8368	Hap1b	Indica Intermediate	Indonesia
IRIS_313-8386	Hap1b	Indica Intermediate	India
IRIS_313-8391	Hap1b	Indica III	Burkina Faso
IRIS_313-8407	Hap1b	Indica III	Malaysia
IRIS_313-8409	Hap1b	Indica Intermediate	Vietnam
IRIS_313-8412	Hap1b	Indica Intermediate	China
IRIS_313-8435	Hap1b	Indica I	India
IRIS_313-8437	Hap1b	Indica III	Bangladesh
IRIS_313-8457	Hap1b	Indica III	Indonesia
IRIS_313-8458	Hap1b	Indica III	India
IRIS_313-8466	Hap1b	Indica III	Thailand
IRIS_313-8468	Hap1b	Indica III	Malaysia
IRIS_313-8509	Hap1b	Indica III	Bangladesh
IRIS_313-8530	Hap1b	Indica III	India
IRIS_313-8536	Hap1b	Indica III	Indonesia
IRIS_313-8614	Hap1b	Indica III	India
IRIS_313-8616	Hap1b	Indica II	Philippines
IRIS_313-8621	Hap1b	Indica Intermediate	India
IRIS_313-8632	Hap1b	Indica III	Bangladesh
IRIS_313-8643	Hap1b	Indica III	Indonesia
IRIS_313-8645	Hap1b	Indica I	China
IRIS_313-8657	Hap1b	Indica III	India
IRIS_313-8674	Hap1b	Indica III	Thailand
IRIS_313-8679	Hap1b	Indica III	Thailand
IRIS_313-8683	Hap1b	Indica III	Bangladesh
IRIS_313-8697	Hap1b	Indica III	Myanmar
IRIS_313-8703	Hap1b	Indica III	Bangladesh
IRIS_313-8732	Hap1b	Indica II	Thailand
IRIS_313-8767	Hap1b	Indica III	Indonesia
IRIS_313-8844	Hap1b	Indica III	India
IRIS_313-8846	Hap1b	Indica Intermediate	Indonesia
IRIS_313-8854	Hap1b	Indica III	Bangladesh
IRIS_313-8859	Hap1b	Indica I	China
IRIS_313-8895	Hap1b	Indica III	Thailand
IRIS_313-8930	Hap1b	Indica Intermediate	Bangladesh
IRIS_313-8932	Hap1b	Indica III	Bangladesh
IRIS_313-8940	Hap1b	Indica I	China
IRIS_313-8948	Hap1b	Indica III	Philippines
IRIS_313-8967	Hap1b	Indica Intermediate	India
IRIS_313-8978	Hap1b	Indica III	Indonesia
IRIS_313-9017	Hap1b	Indica Intermediate	China
IRIS_313-9023	Hap1b	Indica Intermediate	India
IRIS_313-9032	Hap1b	Indica II	Thailand
IRIS_313-9044	Hap1b	Indica II	Philippines
IRIS_313-9066	Hap1b	Indica II	Bangladesh
IRIS_313-9072	Hap1b	Indica III	Bangladesh
IRIS_313-9121	Hap1b	Indica III	Thailand
IRIS_313-9131	Hap1b	Indica III	Vietnam
IRIS_313-9139	Hap1b	Indica III	Bangladesh
IRIS_313-9156	Hap1b	Indica III	Bangladesh
IRIS_313-9174	Hap1b	Indica III	Bangladesh
IRIS_313-9184	Hap1b	Indica Intermediate	China
IRIS_313-9204	Hap1b	Indica I	China
IRIS_313-9218	Hap1b	Indica III	Bangladesh
IRIS_313-9227	Hap1b	Indica II	Thailand
IRIS_313-9259	Hap1b	Indica III	India
IRIS_313-9271	Hap1b	Indica III	Bangladesh
IRIS_313-9285	Hap1b	Indica III	Myanmar
IRIS_313-9324	Hap1b	Indica I	China
IRIS_313-9325	Hap1b	Indica Intermediate	Bangladesh
IRIS_313-9348	Hap1b	Indica III	India
IRIS_313-9357	Hap1b	Indica III	Thailand
IRIS_313-9391	Hap1b	Indica III	Bangladesh
IRIS_313-9397	Hap1b	Indica III	Bangladesh
IRIS_313-9429	Hap1b	Indica Intermediate	Vietnam
IRIS_313-9433	Hap1b	Indica III	India
IRIS_313-9451	Hap1b	Indica Intermediate	Thailand
IRIS_313-9469	Hap1b	Indica I	China
IRIS_313-9482	Hap1b	Indica II	China
IRIS_313-9503	Hap1b	Indica Intermediate	Philippines
IRIS_313-9574	Hap1b	Indica III	Brunei
IRIS_313-9582	Hap1b	Indica III	Malaysia
IRIS_313-9590	Hap1b	Indica III	Indonesia
IRIS_313-9594	Hap1b	Indica III	Bangladesh
IRIS_313-9600	Hap1b	Intermediate	Thailand
IRIS_313-9602	Hap1b	Indica Intermediate	Thailand
IRIS_313-9604	Hap1b	Indica Intermediate	India
IRIS_313-9606	Hap1b	Indica III	Bangladesh
IRIS_313-9623	Hap1b	Indica II	Brazil
IRIS_313-9669	Hap1b	Indica III	Thailand
IRIS_313-9696	Hap1b	Indica Intermediate	Bangladesh
IRIS_313-9697	Hap1b	Indica III	Thailand
IRIS_313-9705	Hap1b	Indica I	China
IRIS_313-9706	Hap1b	Indica I	China
IRIS_313-9723	Hap1b	Indica I	China
IRIS_313-9791	Hap1b	Indica Intermediate	Malawi
IRIS_313-9822	Hap1b	Indica I	Venezuela
IRIS_313-9867	Hap1b	Indica Intermediate	Sri Lanka
IRIS_313-9917	Hap1b	Indica II	Sri Lanka
IRIS_313-9922	Hap1b	Indica II	Korea
IRIS_313-9924	Hap1b	Indica Intermediate	Korea
IRIS_313-9925	Hap1b	Indica II	Korea
IRIS_313-9936	Hap1b	Indica III	Sri Lanka
IRIS_313-9940	Hap1b	Indica II	Guatemala
IRIS_313-9966	Hap1b	Indica II	Colombia
IRIS_313-9976	Hap1b	Indica I	Korea
W023	Hap1b	Indica III	India
W036	Hap1b	Indica I	China
W039	Hap1b	Indica I	Thailand
W040	Hap1b	Indica II	Ecuador
W044	Hap1b	Indica II	Thailand
W046	Hap1b	Indica II	Philippines
W051	Hap1b	Indica II	India
W055	Hap1b	Intermediate	Taiwan
W058	Hap1b	Indica I	Taiwan
W066	Hap1b	Indica Intermediate	Philippines
W070	Hap1b	Indica Intermediate	Hong Kong
W078	Hap1b	Indica Intermediate	Indonesia
W079	Hap1b	Intermediate	Bangladesh
W083	Hap1b	Indica Intermediate	Thailand
W089	Hap1b	Indica III	Turkey
W093	Hap1b	Indica III	Cambodia
W133	Hap1b	Indica Intermediate	Thailand
W136	Hap1b	VI/Aromatic	Argentina
W144	Hap1b	Indica I	China
W149	Hap1b	Indica Intermediate	China
W154	Hap1b	Indica II	Guangdong
W159	Hap1b	Indica II	China
W161	Hap1b	Indica II	China
W163	Hap1b	Indica Intermediate	Guangdong
W165	Hap1b	Indica Intermediate	Zhejiang
W166	Hap1b	Indica Intermediate	Zhejiang
W167	Hap1b	Indica Intermediate	Anhui
W168	Hap1b	Indica II	Brazil
W169	Hap1b	Indica II	Unknown
W170	Hap1b	Indica II	Pakistan
W172	Hap1b	Indica II	Unknown
W174	Hap1b	Indica II	Korea
W176	Hap1b	Indica II	Korea
W177	Hap1b	Indica II	Malaysia
W181	Hap1b	Indica Intermediate	Sri Lanka
W185	Hap1b	Indica II	Philippines
W187	Hap1b	Indica Intermediate	Philippines
W190	Hap1b	Indica II	India
W212	Hap1b	Indica Intermediate	India
W213	Hap1b	Indica Intermediate	India
W216	Hap1b	Indica II	India
W223	Hap1b	Indica II	Sri Lanka
W233	Hap1b	Indica Intermediate	Viet Nam
W236	Hap1b	Indica II	Philippines
W238	Hap1b	Indica II	India
W239	Hap1b	Indica Intermediate	India
W241	Hap1b	Indica II	India
W243	Hap1b	Indica II	Unknown
W244	Hap1b	Indica II	Philippines
W245	Hap1b	Indica Intermediate	India
W248	Hap1b	Indica I	Unknown
W259	Hap1b	Indica II	Japan
W263	Hap1b	Indica Intermediate	Unknown
W264	Hap1b	Indica Intermediate	Philippines
W265	Hap1b	Indica Intermediate	United States
W266	Hap1b	Indica III	Unknown
W268	Hap1b	Indica Intermediate	South Korea
W289	Hap1b	Indica II	Philippines
W291	Hap1b	Indica II	Philippines
W293	Hap1b	Indica II	Philippines
W298	Hap1b	Indica II	Philippines
W299	Hap1b	Indica Intermediate	India
W308	Hap1b	Indica II	Philippines
W309	Hap1b	Indica II	Philippines
W318	Hap1b	Indica I	Anhui
B007	Hap1c	Indica III	Vietnam
B021	Hap1c	Indica Intermediate	Australia
B030	Hap1c	Indica III	India
B052	Hap1c	Indica Intermediate	Madagascar
B091	Hap1c	Indica Intermediate	China
B097	Hap1c	Indica Intermediate	China
B107	Hap1c	Indica Intermediate	China
B120	Hap1c	Indica Intermediate	China
B138	Hap1c	Indica Intermediate	China
B155	Hap1c	Indica Intermediate	China
B165	Hap1c	Indica Intermediate	China
B202	Hap1c	Indica Intermediate	China
B207	Hap1c	Indica Intermediate	China
B210	Hap1c	Indica I	China
B219	Hap1c	Indica Intermediate	China
B222	Hap1c	Indica I	China
B231	Hap1c	Indica Intermediate	None
B242	Hap1c	Indica II	China
B265	Hap1c	Indica Intermediate	China
B268	Hap1c	Indica I	China
C065	Hap1c	Indica Intermediate	Fujian
C088	Hap1c	Indica I	Jiangsu
C095	Hap1c	Indica I	Yunnan
C100	Hap1c	Indica Intermediate	Hubei
C115	Hap1c	Indica II	Hunan
C129	Hap1c	Indica Intermediate	Jiangxi
C139	Hap1c	Indica I	Yunnan
C140	Hap1c	Indica I	Yunnan
C160	Hap1c	Indica Intermediate	Hunan
CX10	Hap1c	Indica I	China
CX117	Hap1c	Indica Intermediate	Philippines
CX128	Hap1c	Indica Intermediate	Nepal
CX156	Hap1c	Indica II	Malaysia
CX168	Hap1c	Indica II	None
CX182	Hap1c	Indica Intermediate	Japan
CX185	Hap1c	Indica II	None
CX189	Hap1c	Indica II	None
CX195	Hap1c	Intermediate	None
CX197	Hap1c	Indica II	None
CX203	Hap1c	Indica I	None
CX207	Hap1c	Indica Intermediate	China
CX210	Hap1c	Temperate Japonica	China
CX219	Hap1c	Indica Intermediate	Philippines
CX221	Hap1c	Indica Intermediate	China
CX222	Hap1c	Indica Intermediate	None
CX225	Hap1c	Indica II	Philippines
CX230	Hap1c	Indica II	China
CX254	Hap1c	Indica I	None
CX258	Hap1c	Indica I	None
CX263	Hap1c	Indica Intermediate	None
CX265	Hap1c	Indica Intermediate	United States
CX268	Hap1c	Indica Intermediate	Philippines
CX290	Hap1c	Indica II	China
CX291	Hap1c	Indica II	China
CX319	Hap1c	Indica Intermediate	China
CX325	Hap1c	Indica Intermediate	None
CX340	Hap1c	Indica II	China
CX347	Hap1c	Indica II	China
CX390	Hap1c	Indica I	China
CX403	Hap1c	Indica II	Philippines
CX433	Hap1c	Indica II	None
CX443	Hap1c	Indica II	None
CX447	Hap1c	Indica I	None
CX449	Hap1c	Indica Intermediate	None
CX453	Hap1c	Intermediate	None
CX454	Hap1c	Indica Intermediate	None
CX457	Hap1c	Indica I	None
CX460	Hap1c	Indica I	None
CX467	Hap1c	Indica Intermediate	None
CX468	Hap1c	Indica I	None
CX473	Hap1c	Indica Intermediate	None
CX475	Hap1c	Indica II	None
CX477	Hap1c	Indica II	None
CX48	Hap1c	Indica II	China
CX480	Hap1c	Indica II	None
CX481	Hap1c	Indica Intermediate	None
CX491	Hap1c	Indica I	None
CX51	Hap1c	Indica Intermediate	China
CX52	Hap1c	Indica Intermediate	China
CX538	Hap1c	Indica II	None
CX540	Hap1c	Indica Intermediate	None
CX548	Hap1c	Indica Intermediate	China
CX83	Hap1c	Indica II	Vietnam
CX98	Hap1c	Indica Intermediate	India
GP524	Hap1c	Indica Intermediate	Philippine
GP573	Hap1c	Indica III	Brazil
GP631	Hap1c	Indica II	Japan
GP66	Hap1c	Indica I	Vietnam
GP82	Hap1c	Indica II	IRRI
HP121	Hap1c	Indica Intermediate	China
HP183	Hap1c	Indica Intermediate	China
HP187	Hap1c	Indica I	China
HP191	Hap1c	Indica I	China
HP197	Hap1c	Indica Intermediate	China
HP198	Hap1c	Indica Intermediate	China
HP199	Hap1c	Indica Intermediate	China
HP213	Hap1c	Indica Intermediate	China
HP221	Hap1c	Indica Intermediate	China
HP222	Hap1c	Indica Intermediate	China
HP224	Hap1c	Indica Intermediate	China
HP230	Hap1c	Indica Intermediate	China
HP237	Hap1c	Indica Intermediate	China
HP238	Hap1c	Indica Intermediate	China
HP243	Hap1c	Indica Intermediate	China
HP245	Hap1c	Indica I	China
HP293	Hap1c	Intermediate	China
HP296	Hap1c	Indica Intermediate	China
HP350	Hap1c	Indica Intermediate	China
HP353	Hap1c	Indica Intermediate	China
HP354	Hap1c	Indica Intermediate	China
HP356	Hap1c	Indica Intermediate	China
HP383	Hap1c	Indica I	China
HP422	Hap1c	Indica Intermediate	China
HP423	Hap1c	Indica III	China
HP430	Hap1c	Indica I	China
HP435	Hap1c	Indica I	China
HP440	Hap1c	Indica Intermediate	China
HP455	Hap1c	Indica Intermediate	China
HP476	Hap1c	Indica Intermediate	China
HP481	Hap1c	Indica Intermediate	China
HP494	Hap1c	Indica Intermediate	China
HP495	Hap1c	Indica Intermediate	China
HP497	Hap1c	Indica Intermediate	China
HP503	Hap1c	Indica Intermediate	China
HP521	Hap1c	Indica Intermediate	China
HP529	Hap1c	Indica Intermediate	China
HP530	Hap1c	Indica Intermediate	China
HP537	Hap1c	Indica I	China
HP542	Hap1c	Indica I	China
HP571	Hap1c	Indica I	China
HP579	Hap1c	Indica I	China
HP607	Hap1c	Indica Intermediate	China
HP608	Hap1c	Indica Intermediate	China
HP61	Hap1c	Indica Intermediate	China
HP63	Hap1c	Intermediate	China
IRIS_313-10034	Hap1c	Indica Intermediate	Niger
IRIS_313-10035	Hap1c	Indica III	Madagascar
IRIS_313-10179	Hap1c	Indica Intermediate	China
IRIS_313-10221	Hap1c	Indica Intermediate	China
IRIS_313-10226	Hap1c	Indica Intermediate	China
IRIS_313-10237	Hap1c	Indica II	Philippines
IRIS_313-10238	Hap1c	Indica II	Philippines
IRIS_313-10289	Hap1c	Indica II	Venezuela
IRIS_313-10300	Hap1c	Indica Intermediate	Colombia
IRIS_313-10318	Hap1c	Indica Intermediate	Guyana
IRIS_313-10448	Hap1c	Indica III	Philippines
IRIS_313-10477	Hap1c	Indica Intermediate	China
IRIS_313-10510	Hap1c	Indica III	Philippines
IRIS_313-10518	Hap1c	Indica III	Myanmar
IRIS_313-10520	Hap1c	Indica III	Myanmar
IRIS_313-10544	Hap1c	Indica III	India
IRIS_313-10575	Hap1c	Indica III	Myanmar
IRIS_313-10576	Hap1c	Indica III	Sierra Leone
IRIS_313-10640	Hap1c	Indica III	India
IRIS_313-10651	Hap1c	Indica III	Laos
IRIS_313-10655	Hap1c	Indica III	Laos
[truncated: 2,141 more rows]
