# Supplementary material for: A double-stranded RNA binding protein enhances drought resistance via protein phase separation in rice
Source: Nat Commun. 2024 Mar 21;15:2514. doi: 10.1038/s41467-024-46754-2 (PMC10957929; doi:10.1038/s41467-024-46754-2)
Supplement: Supplementary file 9 — Supplementary Data 6 [file 41467_2024_46754_MOESM9_ESM.xlsx]

## Sheet: Sheet1
Supplementery Data 6. The proportions of DRG9 alleles in lowland rice and upland rice.
ID	Origin place	Ecotype	Hap (DR/DS)
B003	China	Lowland	DR
B004	Japan	Lowland	DR
B005	Japan	Lowland	DR
B006	Vietnam	Lowland	DS
B007	Vietnam	Lowland	DS
B008	Vietnam	Lowland	DR
B009	Vietnam	Lowland	DS
B010	Malaysia	Lowland	DS
B011	India	Lowland	DS
B015	Romania	Lowland	DS
B017	Bulgaria	Lowland	DS
B018	United States of America	Lowland	DR
B023	North Korea	Lowland	DR
B026	Indonesia	Lowland	DS
B027	Philippines	Lowland	DS
B028	Philippines	Lowland	DS
B030	India	Lowland	DS
B032	India	Lowland	DS
B033	Sri lanka	Lowland	DS
B034	Albania	Lowland	DR
B036	Brazil	Lowland	DS
B038	Egypt	Lowland	DS
B040	Uganda	Lowland	DS
B043	Australia	Lowland	DR
B046	Japan	Lowland	DR
B052	Madagascar	Lowland	DS
B053	Australia	Lowland	DR
B054	Australia	Lowland	DR
B056	China	Lowland	DS
B059	China	Lowland	DS
B061	China	Lowland	DS
B063	China	Lowland	DS
B066	China	Lowland	DS
B068	China	Lowland	DR
B069	China	Upland	DS
B070	China	Lowland	DS
B074	China	Lowland	DS
B075	China	Lowland	DS
B079	China	Lowland	DS
B082	China	Lowland	DS
B086	China	Lowland	DS
B088	China	Upland	DS
B091	China	Upland	DS
B092	China	Upland	DS
B093	China	Lowland	DS
B094	China	Lowland	DS
B095	China	Upland	DS
B097	China	Upland	DS
B100	China	Lowland	DS
B102	China	Lowland	DR
B104	Bangladesh	Lowland	DS
B106	China	Lowland	DS
B107	China	Lowland	DS
B108	China	Upland	DS
B109	China	Lowland	DR
B111	China	Lowland	DS
B112	China	Lowland	DS
B116	China	Lowland	DS
B117	China	Lowland	DS
B118	China	Lowland	DS
B119	China	Lowland	DS
B120	China	Lowland	DS
B121	China	Lowland	DS
B122	China	Lowland	DR
B123	China	Lowland	DS
B125	China	Lowland	DS
B127	China	Lowland	DS
B129	China	Lowland	DS
B131	China	Lowland	DS
B133	China	Lowland	DS
B134	China	Upland	DR
B135	China	Upland	DS
B136	China	Lowland	DS
B138	China	Lowland	DS
B140	China	Lowland	DS
B143	China	Lowland	DR
B145	China	Lowland	DS
B146	China	Lowland	DS
B149	China	Lowland	DS
B150	China	Lowland	DS
B155	China	Lowland	DS
B156	China	Lowland	DS
B157	China	Lowland	DS
B160	China	Lowland	DR
B161	China	Lowland	DR
B162	China	Lowland	DR
B164	China	Upland	DS
B167	North Korea	Lowland	DR
B168	Japan	Lowland	DR
B169	Japan	Lowland	DR
B170	Russia	Lowland	DR
B171	Italy	Lowland	DR
B173	Indonesia	Lowland	DS
B176	Bangladesh	Lowland	DR
B179	France	Lowland	DR
B180	Columbia	Lowland	DS
B182	Japan	Lowland	DR
B183	Japan	Upland	DR
B184	Vietnam	Lowland	DS
B188	Cote d'Ivoire	Lowland	DR
B189	Cote d'Ivoire	Lowland	DR
B190	Nigeria	Lowland	DR
B191	Australia	Lowland	DR
B197	China	Lowland	DS
B198	China	Lowland	DS
B204	China	Lowland	DR
B205	China	Upland	DR
B207	China	Lowland	DS
B208	China	Lowland	DS
B210	China	Lowland	DS
B212	China	Lowland	DS
B214	China	Lowland	DS
B215	China	Lowland	DS
B216	China	Upland	DS
B217	China	Lowland	DS
B219	Laos	Lowland	DS
B224	China	Upland	DS
B225	China	Lowland	DS
B229	China	Upland	DS
B230	China	Lowland	DR
B231	China	Lowland	DS
B233	China	Lowland	DS
B234	China	Lowland	DS
B235	China	Lowland	DR
B236	China	Lowland	DR
B238	China	Lowland	DS
B239	China	Lowland	DS
B240	China	Lowland	DR
B241	China	Upland	DR
B242	China	Lowland	DS
B243	China	Lowland	DS
B244	China	Lowland	DS
B245	China	Upland	DR
B247	China	Lowland	DS
B248	China	Lowland	DS
B249	China	Lowland	DS
B250	China	Lowland	DR
B252	China	Lowland	DS
B253	China	Lowland	DS
B254	China	Lowland	DS
B261	China	Lowland	DS
B263	China	Lowland	DR
B264	China	Lowland	DS
B265	China	Lowland	DS
B266	China	Upland	DR
B268	China	Lowland	DS
CX10	China	Lowland	DS
CX12	China	Lowland	DS
CX120	India	Lowland	DS
CX133	China	Lowland	DS
CX14	China	Lowland	DR
CX140	Japan	Lowland	DR
CX15	China	Lowland	DS
CX16	China	Lowland	DR
CX161	Philippines	Lowland	DS
CX162	China	Lowland	DS
CX164	China	Lowland	DS
CX165	China	Lowland	DR
CX167	China	Lowland	DS
CX169	China	Lowland	DS
CX17	China	Lowland	DS
CX172	China	Lowland	DR
CX173	China	Lowland	DR
CX174	China	Upland	DR
CX175	China	Upland	DR
CX176	China	Lowland	DS
CX178	China	Lowland	DS
CX179	China	Lowland	DR
CX18	China	Lowland	DS
CX180	China	Lowland	DR
CX181	China	Lowland	DR
CX188	China	Lowland	DR
CX189	China	Lowland	DS
CX19	China	Lowland	DS
CX190	China	Lowland	DS
CX191	China	Lowland	DS
CX192	China	Lowland	DS
CX193	China	Lowland	DS
CX198	China	Lowland	DS
CX199	China	Lowland	DS
CX20	China	Lowland	DS
CX200	China	Lowland	DS
CX201	China	Lowland	DR
CX203	China	Lowland	DS
CX204	China	Lowland	DR
CX211	China	Lowland	DS
CX216	China	Lowland	DS
CX220	Cote d'Ivoire	Upland	DR
CX221	China	Lowland	DS
CX222	China	Lowland	DS
CX224	China	Lowland	DR
CX227	India	Lowland	DS
CX228	India	Lowland	DS
CX247	Ghana	Lowland	DR
CX251	China	Lowland	DS
CX253	China	Lowland	DS
CX255	China	Lowland	DS
CX256	China	Lowland	DS
CX257	China	Lowland	DS
CX260	China	Lowland	DR
CX274	Philippines	Lowland	DS
CX279	China	Lowland	DR
CX287	China	Lowland	DR
CX291	China	Lowland	DS
CX292	China	Lowland	DS
CX293	China	Lowland	DS
CX294	China	Lowland	DS
CX299	China	Lowland	DR
CX304	China	Upland	DS
CX305	China	Lowland	DS
CX311	China	Lowland	DR
CX312	China	Lowland	DS
CX313	China	Lowland	DS
CX315	North Korea	Lowland	DS
CX316	China	Lowland	DS
CX320	China	Lowland	DS
CX324	China	Lowland	DR
CX329	China	Lowland	DR
CX330	Japan	Lowland	DR
CX331	China	Lowland	DR
CX332	China	Lowland	DS
CX333	China	Lowland	DR
CX337	China	Lowland	DS
CX338	China	Lowland	DS
CX339	China	Upland	DS
CX344	China	Lowland	DR
CX345	China	Lowland	DR
CX350	China	Lowland	DR
CX356	China	Lowland	DS
CX367	China	Upland	DR
CX368	India	Lowland	DS
CX370	China	Lowland	DS
CX378	China	Upland	DS
CX380	China	Lowland	DR
CX389	China	Lowland	DR
CX393	China	Lowland	DS
CX396	Japan	Lowland	DR
CX44	Philippines	Lowland	DS
CX467	China	Lowland	DS
CX469	China	Lowland	DS
CX47	China	Lowland	DR
CX475	China	Lowland	DS
CX477	China	Lowland	DS
CX478	China	Lowland	DS
CX480	China	Lowland	DS
CX482	China	Lowland	DS
CX483	China	Lowland	DS
CX486	China	Lowland	DS
CX492	China	Lowland	DR
CX493	China	Lowland	DR
CX494	China	Lowland	DS
CX495	China	Lowland	DS
CX497	China	Lowland	DR
CX498	China	Lowland	DR
CX499	China	Lowland	DR
CX500	China	Lowland	DR
CX501	China	Lowland	DS
CX502	China	Lowland	DS
CX503	China	Lowland	DR
CX504	China	Lowland	DR
CX506	China	Lowland	DS
CX507	China	Lowland	DS
CX508	China	Lowland	DS
CX509	China	Lowland	DS
CX510	China	Lowland	DS
CX511	China	Lowland	DS
CX512	China	Lowland	DS
CX513	China	Lowland	DS
CX514	China	Lowland	DS
CX515	China	Lowland	DS
CX516	China	Lowland	DS
CX517	China	Lowland	DR
CX518	China	Lowland	DR
CX519	China	Lowland	DR
CX520	China	Lowland	DR
CX521	China	Lowland	DR
CX522	China	Lowland	DR
CX523	China	Lowland	DR
CX524	China	Lowland	DR
CX525	China	Lowland	DR
CX526	China	Lowland	DR
CX527	China	Lowland	DR
CX528	China	Lowland	DR
CX529	China	Lowland	DR
CX53	China	Lowland	DS
CX531	China	Lowland	DR
CX532	China	Lowland	DR
CX533	China	Lowland	DR
CX534	China	Lowland	DR
CX535	China	Lowland	DR
CX536	China	Lowland	DR
CX537	China	Lowland	DS
CX538	China	Lowland	DS
CX539	China	Lowland	DS
CX541	China	Lowland	DS
CX543	China	Lowland	DS
CX544	China	Lowland	DS
CX545	China	Lowland	DS
CX546	China	Lowland	DR
CX547	China	Lowland	DR
CX548	China	Lowland	DS
CX549	China	Lowland	DS
CX550	China	Lowland	DS
CX551	China	Lowland	DS
CX552	China	Lowland	DS
CX553	China	Lowland	DS
CX554	China	Lowland	DS
CX556	China	Lowland	DR
CX557	China	Lowland	DR
CX558	China	Lowland	DR
CX559	China	Lowland	DS
CX56	China	Lowland	DR
CX560	China	Lowland	DS
CX77	United States of America	Lowland	DR
CX9	China	Lowland	DS
IRIS_313-10051	Madagascar	Upland	DR
IRIS_313-10065	Korea	Upland	DR
IRIS_313-10067	Korea	Upland	DR
IRIS_313-10071	Japan	Upland	DS
IRIS_313-10073	Japan	Upland	DR
IRIS_313-10074	Japan	Upland	DR
IRIS_313-10075	Japan	Upland	DR
IRIS_313-10076	Japan	Upland	DR
IRIS_313-10077	Japan	Upland	DS
IRIS_313-10078	Japan	Upland	DR
IRIS_313-10079	Japan	Upland	DR
IRIS_313-10080	Japan	Upland	DR
IRIS_313-10082	Japan	Upland	DS
IRIS_313-10152	Indonesia	Upland	DR
IRIS_313-10628	India	Upland	DS
IRIS_313-10679	Laos	Upland	DR
IRIS_313-10687	Malaysia	Upland	DS
IRIS_313-10704	Malaysia	Upland	DR
IRIS_313-10710	Surinam	Upland	DR
IRIS_313-10748	Vietnam	Upland	DS
IRIS_313-10749	Vietnam	Upland	DS
IRIS_313-10750	Vietnam	Upland	DS
IRIS_313-10796	Indonesia	Upland	DR
IRIS_313-10799	Indonesia	Upland	DR
IRIS_313-10827	Philippines	Upland	DR
IRIS_313-10828	Philippines	Upland	DR
IRIS_313-10829	Philippines	Upland	DR
IRIS_313-10830	Philippines	Upland	DR
IRIS_313-10831	Philippines	Upland	DR
IRIS_313-10832	Philippines	Upland	DR
IRIS_313-10923	Thailand	Upland	DR
IRIS_313-10943	Indonesia	Upland	DS
IRIS_313-10950	Indonesia	Upland	DR
IRIS_313-10952	Indonesia	Upland	DR
IRIS_313-10953	Indonesia	Upland	DR
IRIS_313-10955	Indonesia	Upland	DS
IRIS_313-10957	Indonesia	Upland	DR
IRIS_313-10958	Indonesia	Upland	DR
IRIS_313-10960	Indonesia	Upland	DR
IRIS_313-10963	Bangladesh	Upland	DS
IRIS_313-10965	Bangladesh	Upland	DS
IRIS_313-10990	Philippines	Upland	DS
IRIS_313-10999	Indonesia	Upland	DR
IRIS_313-11001	Indonesia	Upland	DR
IRIS_313-11003	Indonesia	Upland	DR
IRIS_313-11004	Indonesia	Upland	DR
IRIS_313-11015	Bangladesh	Upland	DS
IRIS_313-11016	Bangladesh	Upland	DS
IRIS_313-11018	Bangladesh	Upland	DS
IRIS_313-11071	Laos	Upland	DS
IRIS_313-11078	Laos	Upland	DS
IRIS_313-11093	Laos	Upland	DR
IRIS_313-11183	Indonesia	Upland	DR
IRIS_313-11313	Indonesia	Upland	DR
IRIS_313-11314	Indonesia	Upland	DR
IRIS_313-11318	Indonesia	Upland	DS
IRIS_313-11320	Indonesia	Upland	DS
IRIS_313-11328	Malaysia	Upland	DR
IRIS_313-11337	Philippines	Upland	DR
IRIS_313-11338	Philippines	Upland	DS
IRIS_313-11346	Philippines	Upland	DS
IRIS_313-11379	Philippines	Upland	DR
IRIS_313-11381	Philippines	Upland	DS
IRIS_313-11397	Indonesia	Upland	DR
IRIS_313-11424	Philippines	Upland	DR
IRIS_313-11435	Cote d'Ivoire	Upland	DR
IRIS_313-11436	Cote d'Ivoire	Upland	DR
IRIS_313-11463	Philippines	Upland	DS
IRIS_313-11464	Philippines	Upland	DR
IRIS_313-11465	Philippines	Upland	DR
IRIS_313-11472	Philippines	Upland	DS
IRIS_313-11473	Philippines	Upland	DR
IRIS_313-11495	Indonesia	Upland	DR
IRIS_313-11499	Indonesia	Upland	DR
IRIS_313-11511	Philippines	Upland	DR
IRIS_313-11512	Philippines	Upland	DS
IRIS_313-11524	Cote d'Ivoire	Upland	DR
IRIS_313-11526	Cote d'Ivoire	Upland	DR
IRIS_313-11527	Cote d'Ivoire	Upland	DR
IRIS_313-11528	Cote d'Ivoire	Upland	DS
IRIS_313-11532	Philippines	Upland	DR
IRIS_313-11673	Philippines	Upland	DR
IRIS_313-11716	Guinea	Upland	DS
IRIS_313-11724	Guinea	Upland	DS
IRIS_313-11736	Philippines	Upland	DR
IRIS_313-11737	India	Upland	DS
IRIS_313-11738	India	Upland	DS
IRIS_313-11739	Ghana	Upland	DR
IRIS_313-11790	Madagascar	Upland	DR
IRIS_313-11831	Thailand	Upland	DR
IRIS_313-11913	Philippines	Upland	DR
IRIS_313-11919	India	Upland	DS
IRIS_313-11934	Philippines	Upland	DS
IRIS_313-11959	Philippines	Upland	DS
IRIS_313-11991	Laos	Upland	DS
IRIS_313-11992	Laos	Upland	DS
IRIS_313-12029	Laos	Upland	DR
IRIS_313-12045	Indonesia	Upland	DR
IRIS_313-12047	Indonesia	Upland	DS
IRIS_313-12068	Indonesia	Upland	DR
IRIS_313-12070	Malaysia	Upland	DR
IRIS_313-12129	Laos	Upland	DR
IRIS_313-12134	Laos	Upland	DR
IRIS_313-12146	Cambodia	Upland	DS
IRIS_313-12147	Cambodia	Upland	DS
IRIS_313-12164	Cambodia	Upland	DR
IRIS_313-12210	Vietnam	Upland	DS
IRIS_313-12228	Laos	Upland	DR
IRIS_313-12242	Laos	Upland	DR
IRIS_313-12258	Laos	Upland	DR
IRIS_313-12266	Myanmar	Upland	DR
IRIS_313-12289	Myanmar	Upland	DR
IRIS_313-12290	Myanmar	Upland	DS
IRIS_313-12296	Myanmar	Upland	DS
IRIS_313-12299	Laos	Upland	DR
IRIS_313-12300	Laos	Upland	DS
IRIS_313-12301	Laos	Upland	DS
IRIS_313-12311	Laos	Upland	DR
IRIS_313-12321	Laos	Upland	DR
IRIS_313-12323	Laos	Upland	DR
IRIS_313-12329	Laos	Upland	DS
IRIS_313-12330	Laos	Upland	DR
IRIS_313-12337	Laos	Upland	DR
IRIS_313-12340	Laos	Upland	DR
IRIS_313-12342	Laos	Upland	DR
IRIS_313-12344	Laos	Upland	DR
IRIS_313-12345	Laos	Upland	DR
IRIS_313-12346	Laos	Upland	DR
IRIS_313-12347	Laos	Upland	DR
IRIS_313-12348	Laos	Upland	DR
IRIS_313-12350	Laos	Upland	DR
IRIS_313-12352	Laos	Upland	DR
IRIS_313-12353	Laos	Upland	DR
IRIS_313-7883	Indonesia	Upland	DR
IRIS_313-7885	Indonesia	Upland	DR
IRIS_313-8279	Malaysia	Upland	DR
IRIS_313-8303	India	Upland	DS
IRIS_313-8356	Philippines	Upland	DR
IRIS_313-8381	Malaysia	Upland	DR
IRIS_313-8530	India	Upland	DS
IRIS_313-8565	Thailand	Upland	DR
IRIS_313-8578	Vietnam	Upland	DR
IRIS_313-8594	Philippines	Upland	DR
IRIS_313-8643	Indonesia	Upland	DS
IRIS_313-8664	Indonesia	Upland	DR
IRIS_313-8694	Brazil	Upland	DR
IRIS_313-8723	Malaysia	Upland	DS
IRIS_313-8768	Cote d'Ivoire	Upland	DR
IRIS_313-8769	Guinea	Upland	DR
IRIS_313-8796	India	Upland	DS
IRIS_313-8850	Bangladesh	Upland	DS
IRIS_313-8883	Malaysia	Upland	DS
IRIS_313-8894	Malaysia	Upland	DR
IRIS_313-8955	Malaysia	Upland	DR
IRIS_313-8963	Bangladesh	Upland	DS
IRIS_313-8987	Malaysia	Upland	DS
IRIS_313-8998	Indonesia	Upland	DR
IRIS_313-9050	Malaysia	Upland	DR
IRIS_313-9187	Malaysia	Upland	DR
IRIS_313-9239	Indonesia	Upland	DR
IRIS_313-9368	Bangladesh	Upland	DS
IRIS_313-9375	Malaysia	Upland	DR
IRIS_313-9389	Philippines	Upland	DR
IRIS_313-9422	Bangladesh	Upland	DS
IRIS_313-9470	Indonesia	Upland	DR
IRIS_313-9558	Malaysia	Upland	DR
IRIS_313-9616	Philippines	Upland	DR
IRIS_313-9691	Indonesia	Upland	DR
IRIS_313-9742	Madagascar	Upland	DR
IRIS_313-9745	Madagascar	Upland	DR
IRIS_313-9851	Surinam	Upland	DR
IRIS_313-9897	Philippines	Upland	DR
IRIS_313-9929	Philippines	Upland	DR
