# Supplementary material for: A double-stranded RNA binding protein enhances drought resistance via protein phase separation in rice
Source: Nat Commun. 2024 Mar 21;15:2514. doi: 10.1038/s41467-024-46754-2 (PMC10957929; doi:10.1038/s41467-024-46754-2)
Supplement: Supplementary file 10 — Supplementary Data 7 [file 41467_2024_46754_MOESM10_ESM.xlsx]

## Sheet: Sheet1
Supplementery Data 7. The distribution of DRG9 alleles in China.
ID	accessions	Location	Hap (DR/DS)	longitude	latitude
C004	Li-Jiang-Xin-Tuan-Hei-Gu_	North China Plain	DR	116.28	39.54
C006	Shan-Huang_Zhan-2-1_	North China Plain	DS	116.28	39.54
C015	Dular	Northeast China Plain	DS	126.41	45.45
C016	Laoguangtou83	Northeast China Plain	DR	126.41	45.45
C018	AnnongwangengB-2	Yangtze Plain	DR	120.09	30.14
C020	Guangluai-4-1	Yangtze Plain	DS	113	28.11
C022	JinnanteB	Yangtze Plain	DS	113	28.11
C023	Funingzipi	North China Plain	DR	114.28	38.02
C024	zhenshan97B-1	Southeast China Hills	DS	115.52	28.41
C026	Weiguo	Northeast China Plain	DR	123.24	41.5
C027	Dianrui409B	Yun-Gui Plateau	DS	102.41	25.04
C028	Liaogeng287	Northeast China Plain	DR	123.24	41.5
C030	88B-1	Yangtze Plain	DS	118.5	32.02
C031	88B-2	Yangtze Plain	DS	113	28.11
C032	Longhuamaohu	North China Plain	DR	114.28	38.02
C033	Lucaihao	Southeast China Hills	DS	119.18	26.05
C035	Yelicanghua	North China Plain	DR	114.28	38.02
C036	Shufeng101	Sichuan Basin	DS	104.05	30.39
C037	Chengduai3hao	Sichuan Basin	DS	104.05	30.39
C038	Sankecui	Yangtze Plain	DS	113	28.11
C039	Gongju73	Yun-Gui Plateau	DS	102.41	25.04
C043	Huke3hao	Yangtze Plain	DS	121.29	31.14
C046	Xiangwanxian3hao	Yangtze Plain	DS	113	28.11
C048	Zaoshunonghu6	Yangtze Plain	DR	113	28.11
C049	Jinyou1hao	Southeast China Hills	DS	119.18	26.05
C050	Chengnongshuijing	Sichuan Basin	DS	104.05	30.39
C052	Guihuahuang	Yangtze Plain	DR	118.5	32.02
C053	Momi	Southeast China Hills	DS	108.2	22.48
C054	Xiushui115	Yangtze Plain	DR	120.09	30.14
C055	Sanbaili	Yangtze Plain	DS	113	28.11
C057	Dandongludao	Northeast China Plain	DS	123.24	41.5
C058	Liusha1hao	Southeast China Hills	DS	108.2	22.48
C059	Bawangbian1	Southeast China Hills	DS	114	30
C060	Dongtingwanxian	Yangtze Plain	DS	113	28.11
C061	Yangdao2hao	Yangtze Plain	DS	118.5	32.02
C062	WH62	North China Plain	DS	113.42	34.48
C063	Geng87-304	Yangtze Plain	DS	113	28.11
C064	Sugeng2hao	Yangtze Plain	DR	118.5	32.02
C065	Hongwan1hao	Southeast China Hills	DS	119.18	26.05
C066	Liushizao	Sichuan Basin	DS	104.05	30.39
C067	Muxiqiu	Yangtze Plain	DR	118.5	32.02
C070	Youmangzaogeng	Yangtze Plain	DR	118.5	32.02
C071	Laohuzhong	Yangtze Plain	DS	120.5	30.4
C072	Nantehao	Southeast China Hills	DS	115.52	28.41
C074	cunsanli	Yangtze Plain	DR	118.5	32.02
C075	Huangkezaonian	Yangtze Plain	DR	118.5	32.02
C076	Benbanggu-1	Sichuan Basin	DS	104.05	30.39
C077	Benbanggu-2	Yun-Gui Plateau	DS	102.41	25.04
C078	Qitoubaigu	Yun-Gui Plateau	DS	102.41	25.04
C079	Muguanuo-1	Yangtze Plain	DS	113	28.11
C080	Hanmadao-1	North China Plain	DS	113.42	34.48
C082	Gaoyangdiandao	North China Plain	DR	114.28	38.02
C083	chikenuo	Southeast China Hills	DS	119.18	26.05
C084	Haobuka	Yun-Gui Plateau	DR	102.41	25.04
C085	Shanjiugu	Sichuan Basin	DR	104.05	30.39
C086	Fanhaopi	Yun-Gui Plateau	DS	102.41	25.04
C087	Lixingeng	Sichuan Basin	DS	104.05	30.39
C088	Nangaogu-2	Yangtze Plain	DS	118.5	32.02
C089	Tieganwu	Yangtze Plain	DS	120.09	30.14
C091	Meihuanuo-1	Sichuan Basin	DS	104.05	30.39
C092	Meihuanuo-2	Yun-Gui Plateau	DS	102.41	25.04
C093	Xiangnuo-2	Yun-Gui Plateau	DS	106.42	26.35
C095	Xiaohonggu	Yun-Gui Plateau	DS	102.41	25.04
C096	Jinxibai-1	Southeast China Hills	DS	115.52	28.41
C097	Jinbaoyin	Southeast China Hills	DS	119.18	26.05
C098	Hongainuo	Southeast China Hills	DS	108.2	22.48
C099	WH099	Southeast China Hills	DS	108.2	22.48
C100	WH100	Southeast China Hills	DS	114	30
C101	Babaili	Yun-Gui Plateau	DS	102.41	25.04
C102	Qiyuexian	Southeast China Hills	DS	108.2	22.48
C103	Yuyannuo-1	Yun-Gui Plateau	DS	102.41	25.04
C104	Mamagu-1	Sichuan Basin	DS	104.05	30.39
C105	WH105	Yun-Gui Plateau	DS	102.41	25.04
C106	Hongkezhenuo	Yun-Gui Plateau	DS	106.42	26.35
C107	Mowanggunei-2	Yun-Gui Plateau	DS	102.41	25.04
C108	Mamagu-2	Sichuan Basin	DS	104.05	30.39
C109	WH109	Yun-Gui Plateau	DS	102.41	25.04
C110	Xianggu	Yun-Gui Plateau	DS	102.41	25.04
C111	Ximaxian	Yun-Gui Plateau	DS	102.41	25.04
C112	Jinnante43B	Yangtze Plain	DS	113	28.11
C113	Xiangzaoxian7hao	Yangtze Plain	DS	113	28.11
C114	80B	Yangtze Plain	DS	113	28.11
C115	WH115	Yangtze Plain	DS	113	28.11
C116	LimingB	Northeast China Plain	DR	123.24	41.5
C117	Jiangnongzao1hao	Southeast China Hills	DS	115.52	28.41
C120	Shuiyuan300li	North China Plain	DR	117.11	39.09
C121	XiangaiB	Southeast China Hills	DS	115.52	28.41
C122	Aituogu151	Sichuan Basin	DS	104.05	30.39
C125	Jiefangxian	Southeast China Hills	DS	115.52	28.41
C126	Hongqi5hao	Yangtze Plain	DS	113	28.11
C128	Liuyezhan	Southeast China Hills	DS	114	30
C129	Aihechi	Southeast China Hills	DS	115.52	28.41
C130	Xiangnuo-1	Yun-Gui Plateau	DS	106.42	26.35
C131	Xuanenchangtan	Southeast China Hills	DS	114	30
C132	Jinzhinuo	Yun-Gui Plateau	DS	102.41	25.04
C134	Wuzidui	Yun-Gui Plateau	DS	102.41	25.04
C135	Xibaizhan	Sichuan Basin	DR	104.05	30.39
C136	Zegu	Yun-Gui Plateau	DS	106.42	26.35
C137	Cungunuo	Yun-Gui Plateau	DR	106.42	26.35
C138	Lengshuigu	Yun-Gui Plateau	DR	102.41	25.04
C139	WH139	Yun-Gui Plateau	DS	102.41	25.04
C140	Wuzuhonggu	Yun-Gui Plateau	DS	102.41	25.04
C141	Nangaogu-1	Yun-Gui Plateau	DS	102.41	25.04
C142	Mowanggunei-1	Yun-Gui Plateau	DS	102.41	25.04
C143	Qitougu	Yun-Gui Plateau	DS	102.41	25.04
C144	Huangpinuo	Yun-Gui Plateau	DS	102.41	25.04
C145	Zhenshan97B	Yangtze Plain	DS	120.09	30.14
C148	9311	Yangtze Plain	DS	113	28.11
C149	Zhonghua11	North China Plain	DR	116.28	39.54
C151	Nanjing11	Yangtze Plain	DS	118.5	32.02
C152	02428	Yangtze Plain	DR	118.5	32.02
C154	Heigeng2hao	Northeast China Plain	DR	126.41	45.45
C155	Erjiunan1hao	Yangtze Plain	DS	120.09	30.14
C156	ChaoyangyihaoB	Yangtze Plain	DS	113	28.11
C157	L301B	Yangtze Plain	DS	113	28.11
C158	Guangluai15	Southeast China Hills	DS	108.2	22.48
C159	ZhuzhenB	Yangtze Plain	DS	113	28.11
C160	Baoxie-7B	Yangtze Plain	DS	113	28.11
C161	Gzhenshan97B	Sichuan Basin	DS	104.05	30.39
C163	Zaoshuxianghei	Southeast China Hills	DS	108.2	22.48
C165	Nanjing11-2	Yangtze Plain	DS	118.5	32.02
C168	Xugunuo	Yangtze Plain	DS	113	28.11
C170	Xiangwanxian1hao	Yangtze Plain	DS	113	28.11
C171	Xingguo	Northeast China Plain	DS	121.5	40.5
C172	Zhonghua8hao	North China Plain	DR	116.28	39.54
C173	Aimakang	Sichuan Basin	DS	104.05	30.39
C175	Zhengxian232	Yangtze Plain	DS	118.5	32.02
C176	Chenwan3hao	Yangtze Plain	DS	113	28.11
C178	Aimi	Southeast China Hills	DS	115.52	28.41
C179	Haobayong1	Yun-Gui Plateau	DR	102.41	25.04
C180	Wanlixian	Yangtze Plain	DS	113	28.11
C182	Hengxianliangchun	Southeast China Hills	DS	108.2	22.48
C184	Baikezaohe	Yangtze Plain	DS	113	28.11
C185	Haomake(K)	Yun-Gui Plateau	DR	102.41	25.04
C186	Sanbangqishiluo	Yun-Gui Plateau	DR	102.41	25.04
C187	Niankenuo	Yun-Gui Plateau	DS	106.42	26.35
C188	Yangkenuo	Yun-Gui Plateau	DS	106.42	26.35
C189	Putaohuang	North China Plain	DR	117.11	39.09
C190	Xiangdao	Yangtze Plain	DS	113	28.11
C191	Younian	Yun-Gui Plateau	DS	106.42	26.35
C192	Wukezhan	Southeast China Hills	DS	119.18	26.05
C193	Zhongnong4hao	Sichuan Basin	DS	104.05	30.39
C194	Minbeiwanxian	Southeast China Hills	DS	119.18	26.05
C195	Hongmisandan	Southeast China Hills	DS	115.52	28.41
C196	Yuyannuo-2	Yun-Gui Plateau	DS	102.41	25.04
C197	Maweinian	Yun-Gui Plateau	DS	106.42	26.35
C198	Zinuo	Yun-Gui Plateau	DS	102.41	25.04
C199	Beizinuo	Yun-Gui Plateau	DS	102.41	25.04
C200	Biwusheng	Yun-Gui Plateau	DS	102.41	25.04
C201	Yizhixiang	Southeast China Hills	DS	119.18	26.05
C202	Xiaobaimi	Yun-Gui Plateau	DS	106.42	26.35
HP1	Dadongnuo	Yangtze Plain	DR	119.7	27.57
HP101	Jiuniandao	Northeast China Plain	DR	126.57	43.87
HP102	Jinggoudan	Northeast China Plain	DR	123.18	47.35
HP103	Binxianludao	Northeast China Plain	DR	127.48	45.75
HP104	Boshun-2	Yun-Gui Plateau	DR	106.42	26.35
HP105	Xingrenxiaobaiwanggu	Yun-Gui Plateau	DR	105.18	25.44
HP106	Shikui	North China Plain	DS	117	36.4
HP107	Baibanghuinuo-2	Yun-Gui Plateau	DS	106.66	26.14
HP108	Hanghe	Yun-Gui Plateau	DR	105.92	26.25
HP109	Maomaonuo	Yun-Gui Plateau	DS	104.91	25.1
HP11	Wuzhunuo	Southeast China Hills	DS	116	26.46
HP110	Duandingmongbaimi	North China Plain	DR	117	36.4
HP112	Baikehandao	Yangtze Plain	DS	121.48	31.22
HP113	Laohuanggu	Yun-Gui Plateau	DS	105.61	27.16
HP114	Yanzhigu	Yun-Gui Plateau	DR	104.71	27.13
HP115	Hongbeizigu	Yun-Gui Plateau	DR	104.28	26.87
HP116	Baidadu	Northeast China Plain	DR	122.83	42
HP117	Youmangzhandao	Yangtze Plain	DS	120.29	31.59
HP12	Zunhuawenzizui	North China Plain	DR	117.97	40.2
HP123	Tangxianxiaonaoguan	North China Plain	DR	114.97	38.75
HP124	Xingtaidaozi	North China Plain	DR	114.48	37.05
HP125	Xiatiandai-5	Northeast China Plain	DR	131.04	45.27
HP127	Wuyishuidao	Northeast China Plain	DR	127.17	44.93
HP128	Xiaohouerbei	North China Plain	DS	114.08	32.13
HP129	Zhuyiedao	North China Plain	DR	114.83	31.62
HP13	Fengrunhandaozi	North China Plain	DR	118.13	39.82
HP130	Huangchuanhuihangdao	North China Plain	DR	115.04	32.13
HP132	Qiangdaohuo	Yangtze Plain	DS	121.24	31.4
HP133	Niushizijing	Yangtze Plain	DR	120.63	31.16
HP134	Jijiaonuo	Yangtze Plain	DR	120.63	31.16
HP135	Yangnuodao	Yangtze Plain	DR	120.62	31.32
HP136	Yueziguang	Yangtze Plain	DS	120.29	31.59
HP137	Huanggennuo	Yangtze Plain	DR	120.29	31.59
HP138	Xianggennuo	Yangtze Plain	DR	119.82	31.36
HP139	Niulangmiaogen	Yangtze Plain	DS	119.95	31.78
HP14	Qiananshuinuo	Sichuan Basin	DR	104.41	31.64
HP140	Youmangxiaobaiwang	Yangtze Plain	DS	121.15	31.89
HP141	Hongnuo	Yangtze Plain	DR	120.56	32.39
HP142	Zhareke	North China Plain	DR	120.13	33.38
HP143	Langxihongken	Southeast China Hills	DS	119.17	31.14
HP144	Xianghenuo	Yangtze Plain	DS	113.63	28.16
HP145	Xiaominian	Southeast China Hills	DR	110.57	27.92
HP146	Shangpiannian	Sichuan Basin	DS	104.04	30.4
HP148	Hongminuo	Yangtze Plain	DS	113.77	26.49
HP149	Guanglong-1	Southeast China Hills	DS	119.18	26.05
HP150	Muxinuo	Southeast China Hills	DS	118.16	26.65
HP151	Honggen	Southeast China Hills	DS	117.01	25.12
HP152	Baigen	Southeast China Hills	DS	112.07	24.59
HP154	Lipinghangnuo	Yun-Gui Plateau	DS	106.09	25.17
HP155	Heinuo-2	Yun-Gui Plateau	DR	106.66	26.14
HP156	Dahuanggu	Yun-Gui Plateau	DS	106.42	26.35
HP157	Changmaonian	Yun-Gui Plateau	DR	106.09	25.17
HP158	Makenian	Yangtze Plain	DS	114.17	30.35
HP159	Jialigen-1	Sichuan Basin	DR	104.04	30.4
HP160	Ernianbai	North China Plain	DR	114.38	32.62
HP161	Jiyuanhandao	North China Plain	DS	112.57	35.08
HP162	Mahuangkejingnuo	Yun-Gui Plateau	DS	106.42	26.35
HP163	Heinuo	Yun-Gui Plateau	DS	106.46	26.56
HP164	Huihuinuo	Yun-Gui Plateau	DS	108.48	28.57
HP165	Zhaoshixiang	Yun-Gui Plateau	DS	107.79	26.21
HP166	Xuxuwangmi	Yun-Gui Plateau	DS	106.42	26.35
HP167	Nuozhagu	Yun-Gui Plateau	DS	106.42	26.35
HP168	Dalinian	Yun-Gui Plateau	DR	106.42	26.35
HP169	Hanggu	Yun-Gui Plateau	DR	106.59	26.84
HP17	Wulongbei-3	Northeast China Plain	DR	124.37	40.13
HP172	Magunuo	Yun-Gui Plateau	DS	107.86	26
HP173	Zhuniaonuo	Yun-Gui Plateau	DS	102.42	25.04
HP174	Hangxiandahezi	Southeast China Hills	DS	114.02	25.85
HP176	Shanlinwan	Yangtze Plain	DS	119.7	27.57
HP177	Ningdexian	Yangtze Plain	DS	119.7	27.57
HP178	Hongxian	Yangtze Plain	DR	120.1	30.16
HP179	Yanjing	Yangtze Plain	DS	120.55	27.68
HP18	Dandongludao	Northeast China Plain	DS	124.37	40.13
HP180	Yizhuai	Southeast China Hills	DR	120.08	27.08
HP181	Baiyinqiu	Southeast China Hills	DS	120.08	27.08
HP182	Honggu-2	Yangtze Plain	DS	116.32	26.84
HP183	Xiangxian	Yangtze Plain	DS	120.94	28.14
HP184	Banshanxian	Yangtze Plain	DS	120.1	30.16
HP185	Xiyeqing	Yangtze Plain	DS	121.13	28.8
HP186	Dayeqing	Southeast China Hills	DS	120.02	28.92
HP187	Bayuenuo	Southeast China Hills	DS	106.84	22.36
HP188	Wusuobi	Southeast China Hills	DS	118.39	29.15
HP189	Huazaobai	Southeast China Hills	DS	118.39	29.15
HP19	Handaozi	Northeast China Plain	DR	124.37	40.13
HP190	Maweixian	Yangtze Plain	DS	119.05	29.61
HP191	Taiwannuo	Yangtze Plain	DS	119.05	29.61
HP192	Handao	Yangtze Plain	DS	121.16	30.04
HP193	Panyeqing	Yangtze Plain	DS	119.91	30.01
HP194	Sanlicun-6	Yangtze Plain	DS	120.1	30.16
HP195	Dayeliu	Yangtze Plain	DS	120.1	30.16
HP196	Heigudadao	Yangtze Plain	DS	120.1	30.16
HP197	Hongdounuo	Southeast China Hills	DS	117.45	26.73
HP198	Jiankenuo	Southeast China Hills	DS	117.48	27.34
HP199	Shipishu	Southeast China Hills	DS	118.18	25.07
HP2	Yezhuwan	Yangtze Plain	DS	119.68	30.68
HP20	Bufujin	Northeast China Plain	DS	123.25	40.3
HP200	Shaozhimanzhong	Southeast China Hills	DS	117.3	24.38
HP201	Huazhan	Southeast China Hills	DS	117.53	25
HP202	Haiwu	Southeast China Hills	DS	117.16	23.73
HP203	Mazinuo	Southeast China Hills	DS	116.75	25.72
HP204	Lengshuibai	Southeast China Hills	DS	117.97	28.47
HP205	Dingzhounuo	Southeast China Hills	DS	117.15	26.92
HP206	Erdonghe-1	Southeast China Hills	DS	118.32	27.05
HP207	Mazimang	Southeast China Hills	DS	118.02	27.76
HP208	Jinbaoyin-3	Southeast China Hills	DS	117.8	26.8
HP209	baimizai	Southeast China Hills	DS	119.53	26.2
HP21	Luweidao	Northeast China Plain	DR	125.19	43.54
HP210	Wukejian	Southeast China Hills	DS	119.53	26.2
HP211	Pingnanbai	Southeast China Hills	DS	119.5	27.47
HP212	Yizhixiangshu	Southeast China Hills	DS	118.18	25.07
HP213	Leigongman	Southeast China Hills	DS	117.53	25
HP214	Huaihe	Southeast China Hills	DS	116.75	25.72
HP215	Hongmiguyoumang	Southeast China Hills	DS	116.82	26.85
HP216	Xianshuichi	Southeast China Hills	DS	117.16	23.73
HP217	Erzhi	Southeast China Hills	DS	108.49	22.74
HP218	Liuzhuzhan	Southeast China Hills	DS	110.53	22.87
HP219	Anqinggu	Southeast China Hills	DS	109.74	24.49
HP22	Zhandaozi	North China Plain	DR	116.57	34.79
HP220	Zaomabao	Southeast China Hills	DS	113.01	23.7
HP221	Dabaizao	Southeast China Hills	DS	118.98	26.92
HP229	Zaohechi	Yangtze Plain	DS	115.55	28.4
HP23	Baizhandao	Northeast China Plain	DS	125.92	41.49
HP230	Qihe	Southeast China Hills	DS	109.2	22.69
HP231	Jiangzhan	Southeast China Hills	DS	106.84	22.36
HP232	Changweizhan	Southeast China Hills	DS	115.14	27.22
HP234	Wanjinxian	Yangtze Plain	DS	120.62	31.32
HP235	Pangqiunuo	Yangtze Plain	DS	117.82	30.93
HP236	Dayezao	Yangtze Plain	DS	117.15	31.7
HP237	Yahezhong	Southeast China Hills	DS	115.33	26.32
HP238	Simaobai	Yangtze Plain	DS	115.82	27.44
HP239	Datiezao	Southeast China Hills	DS	119.36	27.12
HP24	Huoshaodahe	Southeast China Hills	DS	116.32	26.34
HP240	Yanshuichi	Southeast China Hills	DS	117.34	23.99
HP241	Dachangmanghandao	North China Plain	DR	118.35	35.05
HP243	Handao	Southeast China Hills	DS	112.4	24.77
HP244	Luotianzaonuo	Yangtze Plain	DS	114.17	30.35
HP245	Tongzinuo	Southeast China Hills	DS	113.8	29.23
HP246	Nantianzhan	Southeast China Hills	DS	114.04	29.54
HP247	Wufenglengshuizhan	Yangtze Plain	DS	114.17	30.35
HP248	Xiaohonggu_	Yangtze Plain	DS	114.17	30.35
HP25	Dalizhan	North China Plain	DR	113.81	36.06
HP250	Changainuo	Southeast China Hills	DS	110.57	27.92
HP251	Zhenzhunuo	Southeast China Hills	DS	111.28	26.41
HP252	Huohandao	North China Plain	DS	115.42	31.81
HP254	Jibiezi	North China Plain	DS	113.31	32.72
HP256	Mifengdao	North China Plain	DR	113.98	33.15
HP26	Huangdao	Yangtze Plain	DS	121.48	31.22
HP260	Hongjiaowen	Sichuan Basin	DS	104.32	30.88
HP261	Dayemaozhan	Sichuan Basin	DS	104.16	31.13
HP262	Makezao	Sichuan Basin	DS	104.7	31.8
HP263	Ruanzhanjiugu	Sichuan Basin	DS	105.46	28.96
HP264	Changruangu	Yun-Gui Plateau	DS	104.24	25.67
HP265	Xiaoshaogu	Yun-Gui Plateau	DS	101.98	24.06
HP266	Dahangu-2	Yun-Gui Plateau	DS	104.91	25.1
HP267	Dabaihangu	Yun-Gui Plateau	DS	104.91	25.1
HP268	Luanjiaohuangzhan	Yun-Gui Plateau	DS	104.91	25.1
HP269	Shiyanggu	Yun-Gui Plateau	DS	104.91	25.1
HP27	Youmanghandao	Yangtze Plain	DR	120.74	31.64
HP270	Wangu	Yun-Gui Plateau	DS	104.91	25.1
HP271	Baikeshangu	Yun-Gui Plateau	DR	105.92	26.25
HP272	Zhankenuo-2	Yun-Gui Plateau	DS	106.59	26.84
HP273	Fennuo	Yun-Gui Plateau	DS	106.42	26.35
HP274	Bairizao-4	Yun-Gui Plateau	DS	109.21	27.73
HP275	Longyangnuo	Yun-Gui Plateau	DS	109.21	27.73
HP276	Hanhe-2	Yun-Gui Plateau	DS	108.13	28.27
HP277	Maonuo-2	Yun-Gui Plateau	DS	107.51	26.7
HP278	Heiyaonuo	Yun-Gui Plateau	DS	107.55	25.83
HP279	Zaonuo-2	Yun-Gui Plateau	DS	108.32	26.68
HP28	Zaodao	Yangtze Plain	DR	119.82	31.36
HP280	Sankecun	Yangtze Plain	DS	114.17	30.35
HP281	Yangkenuo	Yun-Gui Plateau	DS	108.11	27.03
HP282	Dayegu	Yun-Gui Plateau	DR	105.92	26.25
HP287	Hongjiaozhan	Sichuan Basin	DS	105.46	28.96
HP29	Qiangdao	North China Plain	DR	118.75	34.54
HP291	Aizinuo	Yun-Gui Plateau	DS	105.18	25.44
HP292	Guangkehongmixianzhan	Yun-Gui Plateau	DS	105.49	25.11
HP293	Sanlicun-5	Yangtze Plain	DS	114.17	30.35
HP295	503	Southeast China Hills	DS	118.44	29.88
HP296	Makehong	Yangtze Plain	DS	116.62	27.56
HP297	Baiguxiang	Southeast China Hills	DS	112.07	24.59
HP298	Hanhe	Yangtze Plain	DS	112.59	28.12
HP299	Gouyingdu	North China Plain	DS	113.31	32.72
HP3	Jiangbeilizhihong	Yangtze Plain	DS	120.76	30.77
HP30	Feidongtangdao	Yangtze Plain	DR	117.47	31.89
HP300	Xihuzao	Southeast China Hills	DS	116.02	25.89
HP301	Tieshannuo	Southeast China Hills	DS	114.97	27.12
HP302	Benguzhong	Southeast China Hills	DS	109.2	22.69
HP303	Xibengu	Southeast China Hills	DS	109.24	24.67
HP304	Hanzhangu	Yun-Gui Plateau	DS	105.34	24.8
HP305	Honghandao-2	Yun-Gui Plateau	DS	106.41	23.15
HP306	Zhenfanzi	Yangtze Plain	DS	113.63	28.16
HP307	Xiaojiugu	Sichuan Basin	DS	104.28	28.08
HP308	Hangu-5	Yun-Gui Plateau	DR	106.42	26.35
HP309	Haipuxiaohongzhan	Yun-Gui Plateau	DR	104.64	25.81
HP31	Changmangnuo-2	Southeast China Hills	DS	117.45	26.73
HP310	Yayou	Southeast China Hills	DS	110.9	23.36
HP311	Dahonggu	North China Plain	DS	116.57	34.79
HP312	Yanzhanzhong	Southeast China Hills	DS	110.24	21.39
HP313	Wangjiaxiangxiaohuangzhan	Yun-Gui Plateau	DS	105.18	25.44
HP314	Lengshuizhan	Yun-Gui Plateau	DR	107.58	26.49
HP315	Hangunuo	Yun-Gui Plateau	DR	107.54	25.84
HP316	Tuanzhuzao	Yangtze Plain	DS	115.55	28.4
HP317	Yihongzui	Yangtze Plain	DS	118.83	31.95
HP318	Huanghuaxian	Yangtze Plain	DS	119.55	32.43
HP319	Honghandao-1	Yangtze Plain	DS	118.46	32.03
HP32	Heikejiangmi	North China Plain	DS	117	36.4
HP320	Hongkexian	Yangtze Plain	DS	119.82	32.93
HP321	Hongkedao	Southeast China Hills	DS	118.57	30.07
HP323	Jinjizao	Southeast China Hills	DS	117.17	31.52
HP326	Yintiaoxian	Sichuan Basin	DS	104.41	31.64
HP328	Hongbaizhanhangu	Yun-Gui Plateau	DS	106.9	23.75
HP329	Xiangdao	North China Plain	DS	114.38	32.62
HP33	Gaoliangdao	Yangtze Plain	DS	113.69	31.25
HP330	Baimihuangzhan	Yun-Gui Plateau	DR	105.63	25.39
HP332	Hongmimozhan	Yangtze Plain	DS	112.8	28.37
HP333	Yangmianzao	Yangtze Plain	DS	113.63	28.16
HP334	Tuanguzao	Southeast China Hills	DS	113.56	29.71
HP335	Erfuzao	Southeast China Hills	DS	113.56	29.71
HP336	Nanxiangzao	Yangtze Plain	DS	112.16	29.41
HP337	Qitouhuang	Southeast China Hills	DS	111.09	29.41
HP338	Liuyuegu	Yangtze Plain	DS	112.59	28.12
HP34	Zhejiangnuo	Southeast China Hills	DS	113.8	29.23
HP346	Baihuazhan	Southeast China Hills	DS	110.78	21.43
HP347	Qiwei	Southeast China Hills	DS	110.99	21.52
HP348	Suixihongxu	Southeast China Hills	DS	110.24	21.39
HP349	Heinuo	Southeast China Hills	DS	111.78	22.16
HP35	Huanghong	Yangtze Plain	DR	112.58	31.17
HP351	Dahuayao	Southeast China Hills	DS	111.48	23.45
HP353	Aijiaozhong	Southeast China Hills	DS	116.29	23.07
HP357	Dajinggu	Southeast China Hills	DS	113.01	23.7
HP36	Baishanuo	Southeast China Hills	DS	109.71	28.3
HP365	Bairizao	Southeast China Hills	DS	117.7	29.86
HP369	Yunyanghuang	Sichuan Basin	DS	104.41	31.64
HP381	Zhuoxianxiaobaidao	North China Plain	DR	115.98	39.48
HP382	Huludao	North China Plain	DR	117	36.4
HP383	Guihuanuo	North China Plain	DS	114.08	32.13
HP384	Xiaobaimang	North China Plain	DR	114.02	32.83
HP385	Gaolihandao	North China Plain	DS	114.35	34.79
HP387	Shaowubai	Southeast China Hills	DS	117.83	25.69
HP388	Mazhan	Southeast China Hills	DR	115.79	25.58
HP389	Sanlicun-1	Southeast China Hills	DR	115.79	25.58
HP39	Rongbai	Southeast China Hills	DS	111.57	25.52
HP391	Guanyincao	Yangtze Plain	DS	115.3	30.24
HP392	Yanong-1	Yun-Gui Plateau	DS	106.9	27.7
HP393	Qingshandao	Yangtze Plain	DS	114.17	30.35
HP394	Dengbaoqi	Yangtze Plain	DS	114.17	30.35
HP395	Jinkounuo	Yangtze Plain	DS	114.17	30.35
HP396	Sizhan	Yangtze Plain	DS	113.63	28.16
HP399	Shuibaizhan	Southeast China Hills	DS	111.29	27.73
HP4	Yanghuozhong	Yangtze Plain	DS	120.76	30.77
HP40	Wuyahe	Yangtze Plain	DS	110.3	26.37
HP400	Tazhan	Southeast China Hills	DS	111.29	27.73
HP401	Guizinuo	Southeast China Hills	DR	112.18	27.44
HP402	Laotaigu	Yangtze Plain	DS	112.59	28.12
HP403	Maweizhan	Yun-Gui Plateau	DR	106.98	26.46
HP404	Heinuomi	Yun-Gui Plateau	DS	107.58	26.49
HP405	Yunnanzao-2	Yun-Gui Plateau	DS	106.04	27.03
HP406	Wuzhenuo	Yun-Gui Plateau	DS	106.42	26.35
HP407	Aigansazhima	Yun-Gui Plateau	DS	107.58	26.49
HP408	Hebaogu	Yun-Gui Plateau	DS	108.41	27.06
HP409	Xuxumagu	Yun-Gui Plateau	DS	108.11	27.03
HP41	Xuanhuangnuo	Yangtze Plain	DS	110.3	26.37
HP410	Gaicao	Yun-Gui Plateau	DS	109.14	26.24
HP412	Hongzuigu	Southeast China Hills	DS	109.2	22.69
HP413	Dazhangu	Southeast China Hills	DS	107.12	23.08
HP414	Gaochahe	Southeast China Hills	DS	107.68	23.18
HP415	Baipigu	Southeast China Hills	DS	107.21	22.85
HP416	Qiyulenghe	Southeast China Hills	DS	107.21	22.85
HP417	Dashuihe	Southeast China Hills	DS	110.14	22.64
HP418	Hongkebao	Southeast China Hills	DS	110.02	25.78
HP419	Huanggu	Yun-Gui Plateau	DS	104.91	25.1
HP420	Dabaiwangu	Yun-Gui Plateau	DS	105.18	25.44
HP421	Huangsinuo	Southeast China Hills	DS	117.01	25.12
HP423	Haogailan	Yun-Gui Plateau	DS	102.42	25.04
HP424	Feigenuo	Yun-Gui Plateau	DS	106.09	25.17
HP425	Haotao	Yun-Gui Plateau	DR	106.42	26.35
HP426	Huangganxian	Yangtze Plain	DS	121.48	31.22
HP427	Huangyadao	Sichuan Basin	DS	104.37	31.13
HP428	Nandazhan	Yangtze Plain	DS	114.17	30.35
HP429	Shapinghongjiaoqi	Yangtze Plain	DS	114.17	30.35
HP43	Huajienuo-1	Yun-Gui Plateau	DS	105.18	25.44
HP430	Jiegunuo	Yangtze Plain	DS	114.17	30.35
HP431	Bendiwan	Yangtze Plain	DS	115.3	30.24
HP432	Baixianzi	Sichuan Basin	DS	104.32	30.88
HP433	Wushaogu	Sichuan Basin	DS	103.29	30.2
HP434	Baihuazhan	Sichuan Basin	DS	104.19	31.32
HP437	Gaicaohuang	Sichuan Basin	DS	104.97	29.24
HP438	Datouhuang	Yangtze Plain	DS	117.27	31.86
HP439	Xiaodongdao	Yangtze Plain	DR	117.87	31.62
HP440	Liutiaozi	Southeast China Hills	DS	116	26.46
HP441	Dongzhouliu	Yangtze Plain	DS	113.5	27.67
HP442	Suanguzao	Southeast China Hills	DS	113.56	29.71
HP443	Tonghezao	Yangtze Plain	DS	111.04	27.13
HP444	Baimiyahzouzao	Southeast China Hills	DS	112.18	27.44
HP445	Honghanzhangu	Yun-Gui Plateau	DS	105.18	25.44
HP446	Damagu-2	Yun-Gui Plateau	DS	107.48	27.08
HP447	Banbiannuo-2	Yun-Gui Plateau	DS	107.53	26.72
HP448	Wushizao	Yangtze Plain	DS	115.55	28.4
HP449	Hongbendao	North China Plain	DS	113.31	32.72
HP45	Changlijingzhan	Yun-Gui Plateau	DR	105.49	25.11
HP450	Zhuxizao	Southeast China Hills	DS	118.02	27.76
HP451	Heiqunzhan	Southeast China Hills	DS	110.88	21.68
HP452	Chuanda-1	Sichuan Basin	DS	104.25	30.99
HP453	Liushizao	Yun-Gui Plateau	DS	109.21	27.73
HP457	Youzhan	Southeast China Hills	DS	112.07	24.59
HP459	Sanzibai	North China Plain	DS	114.83	31.62
HP46	Bowangnuo	Yun-Gui Plateau	DS	109.2	26.89
HP460	Gaicaozhan	North China Plain	DS	114.83	31.62
HP461	Makedao	North China Plain	DS	115.42	31.81
HP462	Hongmangdaliuyezi	North China Plain	DR	115.42	31.81
HP463	Wanyedao	Yangtze Plain	DS	120.95	31.39
HP464	Xiaozhong	Yangtze Plain	DR	118.83	31.95
HP465	Sanshizi	Yangtze Plain	DS	119.55	32.43
HP466	Laohonggu-1	Southeast China Hills	DR	118.44	29.88
HP467	Laohonggu-3	Southeast China Hills	DS	117.17	31.52
HP47	Baijingzhan	Yun-Gui Plateau	DR	106.42	26.35
HP470	Damake	Southeast China Hills	DS	117.17	31.52
HP471	Baiguomaweizhan	Yangtze Plain	DS	114.17	30.35
HP472	Xintangerpozao-2	Yangtze Plain	DS	114.17	30.35
HP473	Makeai	Yangtze Plain	DS	114.17	30.35
HP474	Hongmiqinghezhan	Yangtze Plain	DS	114.17	30.35
HP475	Makezhan-1	Yangtze Plain	DS	115.3	30.24
HP476	Jiangxiwan	Southeast China Hills	DS	116.1	24.55
HP477	Qiuzhan	Southeast China Hills	DS	114.28	29.87
HP478	Qianjinzao	Southeast China Hills	DS	114.04	29.54
HP480	Baizaogu	Yangtze Plain	DS	114.17	30.35
HP481	Baimidongzhan	Yangtze Plain	DS	113.5	27.67
HP482	Xuanzhan	Southeast China Hills	DS	113.56	29.71
HP483	Xiangzhou-4	Southeast China Hills	DS	109.71	28.3
HP484	Hainandao	Southeast China Hills	DS	109.84	29
HP485	Anhuihe	Southeast China Hills	DS	109.43	27.92
HP486	Jinzhan	Southeast China Hills	DS	109.43	27.92
HP487	Mazhan	Southeast China Hills	DS	110.18	28.02
HP488	Guiyangnuo	Southeast China Hills	DS	111.29	27.73
HP489	Maoxiangzhan	Yangtze Plain	DS	110.84	26.44
HP490	Quanzhounuo	Yangtze Plain	DS	110.84	26.44
HP491	Hongmimagu	Southeast China Hills	DS	110.14	25.59
HP492	Shuihegu	Southeast China Hills	DS	113	25.79
HP493	Guangxuhe	Southeast China Hills	DS	113.91	25.08
HP494	Maweizhan	Southeast China Hills	DS	113.91	25.08
HP495	Zaowangzainuo	Southeast China Hills	DS	113.91	25.08
HP496	Jiangxinuo	Southeast China Hills	DS	113	25.79
HP497	Hunuo	Southeast China Hills	DS	113.39	25.95
HP498	Chongyangnuo	Southeast China Hills	DS	111.63	26.22
HP499	Maweinuo	Southeast China Hills	DS	111.79	24.97
HP50	Honggeda(Houbeiwa)	Sichuan Basin	DS	104.41	31.64
HP500	Zaonuo-1	Yangtze Plain	DS	112.59	28.12
HP501	Jiangxizhan	Yangtze Plain	DS	113.77	26.49
HP502	Xiangzhan	Yangtze Plain	DS	113.77	26.49
HP503	Hongmidongzhan	Southeast China Hills	DS	117.77	26.41
HP505	Nantehao	Yun-Gui Plateau	DS	102.42	25.04
HP506	Yumidao	Yangtze Plain	DS	111.69	29.05
HP507	Jiandaoqi	Southeast China Hills	DS	111.09	29.41
HP508	Xiaomagu	Sichuan Basin	DS	104.94	30.57
HP509	Babaili	Yangtze Plain	DS	113.77	26.49
HP510	Mamahuang	Sichuan Basin	DS	104.13	30.82
HP511	Miandianjiugu	Sichuan Basin	DS	104.13	30.82
HP514	Tuogu	Sichuan Basin	DS	104.97	29.24
HP515	Shaweizi	Sichuan Basin	DS	105.06	28.71
HP516	Heijielan	Sichuan Basin	DS	105.71	29.75
HP517	Dishuigu	Sichuan Basin	DS	107.36	29.7
HP520	Niutouwu	Southeast China Hills	DS	118.18	25.07
HP521	Zaokengji	Southeast China Hills	DS	118.18	25.07
HP522	Hongmizhong	Southeast China Hills	DS	117.35	24.51
HP523	Yizhixiang	Southeast China Hills	DS	117.35	24.51
HP524	Changjingchi	Southeast China Hills	DS	117.01	25.12
HP525	Fanzhan	Southeast China Hills	DS	113.58	24.68
HP531	Wubaili	Yun-Gui Plateau	DS	107.48	27.08
HP532	Daodounuo	Yun-Gui Plateau	DS	106.66	26.14
HP533	Daguangmazhan	Yun-Gui Plateau	DS	107.55	25.83
HP534	Magu-1	Sichuan Basin	DS	103.94	30.99
HP535	Yangguzi	Sichuan Basin	DS	103.86	30.8
HP536	Datiegan	Sichuan Basin	DS	103.69	30.63
HP537	Guazizhan	Sichuan Basin	DS	104.04	30.4
HP538	Baishazhan	Southeast China Hills	DS	109.84	29
HP539	Xiaohongjiaoxuan	Southeast China Hills	DS	109.16	27.37
HP540	Xuzhan	Southeast China Hills	DS	113.91	25.08
HP541	Shuihongmi	Southeast China Hills	DS	113.91	25.08
HP542	Baimiwujuzhan	Southeast China Hills	DS	113.91	25.08
HP544	Keliuzao	Yangtze Plain	DS	111.69	29.05
HP545	Changmaozhan	Yun-Gui Plateau	DS	107.22	26.58
HP546	Xiaomanggu	Yun-Gui Plateau	DS	105.18	25.44
HP547	Jiaozhan	Southeast China Hills	DS	110.07	23.38
HP548	Chima	Southeast China Hills	DS	117.92	29.93
HP549	Chuangnuo-2	Yun-Gui Plateau	DS	107.48	27.08
HP550	Maogu	Yun-Gui Plateau	DS	108.72	27.21
HP551	Shunhaixiaomagu	Yun-Gui Plateau	DS	106.71	26.57
HP552	Huangkemazhan	Yun-Gui Plateau	DS	106.9	27.7
HP553	Dahongjiao-2	Yun-Gui Plateau	DS	105.18	25.44
HP554	Huangkexianzhan-1	Yun-Gui Plateau	DR	105.49	25.11
HP555	Lengshuizi(Yehe)	Southeast China Hills	DS	116	26.46
HP556	Baiganzhan	Southeast China Hills	DS	114.97	27.12
HP557	Bayuehzhong	Sichuan Basin	DS	104.06	30.67
HP558	Ermaoxiang	Sichuan Basin	DS	104.06	30.67
HP559	Shuibaitiao	Sichuan Basin	DS	104.06	30.67
HP560	Hongminuo	Southeast China Hills	DS	114.79	24.91
HP561	Lengshuima	Southeast China Hills	DS	114.5	26.33
HP562	Baiduluo	Southeast China Hills	DS	114.5	26.33
HP563	Changsuihe	Yangtze Plain	DS	115.55	28.4
HP564	Laohonggu-2	Yangtze Plain	DR	114.17	30.35
HP565	Erpozao	Yangtze Plain	DS	114.17	30.35
HP567	Makenuo	Yangtze Plain	DS	114.17	30.35
HP568	Hongkenuo	Yangtze Plain	DS	114.17	30.35
HP57	Xiaozhanjiangmidao	Yangtze Plain	DS	111.87	29.64
HP570	Hongmigu	Sichuan Basin	DS	104.04	30.4
HP573	Jinbaoyin-2	Southeast China Hills	DS	117.17	31.52
HP574	Banbiannuo-1	Yun-Gui Plateau	DR	106.95	27.06
HP575	Nuoganzi	Southeast China Hills	DS	117.77	26.41
HP576	Shuilanzhanhongmi	Yun-Gui Plateau	DS	105.92	26.25
HP577	Yanzhan	Yun-Gui Plateau	DS	106.26	26.42
HP578	Qingganzhan	Yun-Gui Plateau	DS	106.26	26.42
HP579	Zaobaigu	Yun-Gui Plateau	DS	105.62	25.94
HP58	Hangdao	Yun-Gui Plateau	DR	106.42	26.35
HP580	Mazhan-3	Yun-Gui Plateau	DS	105.62	25.94
HP581	Xiaohongzhan	Yun-Gui Plateau	DS	106.59	26.84
HP582	Fengleng	Yun-Gui Plateau	DS	109.21	27.73
HP583	Damagu	Yun-Gui Plateau	DS	107.97	26.59
HP584	Hongjiaoguang	Yun-Gui Plateau	DS	107.58	26.49
HP585	Mahuangnuo	Yun-Gui Plateau	DS	109.21	27.73
HP586	Banlikenuo	Yun-Gui Plateau	DS	107.86	26
HP587	Guangximi-2	Yun-Gui Plateau	DR	106.45	26.03
HP588	Heinuomi-2	Yun-Gui Plateau	DS	107.58	26.49
HP589	Yezhugu	Yun-Gui Plateau	DS	108.11	27.03
HP590	Dahongjiao-1	Yun-Gui Plateau	DS	109.2	26.89
HP591	Hongmazhan	Yun-Gui Plateau	DS	106.71	26.57
HP592	Maweibaimizhan	Yun-Gui Plateau	DS	104.91	25.1
HP593	Guiyangzhan	Yun-Gui Plateau	DS	105.49	25.11
HP594	Haoxiang	Yun-Gui Plateau	DR	106.42	26.35
HP595	Xiaohongmi	Yun-Gui Plateau	DS	105.75	26.08
HP596	Heinuo	Yun-Gui Plateau	DS	105.75	26.08
HP598	Zaodao	Yun-Gui Plateau	DS	108.72	27.21
HP599	ronghe-3	Yun-Gui Plateau	DR	109.14	26.24
HP60	Tumangdao	Northeast China Plain	DR	131.85	45.53
HP600	Jinbaoyin	North China Plain	DS	112.98	33.25
HP601	Nuodao	North China Plain	DS	111.83	33.05
HP602	Heiguzi	Sichuan Basin	DR	104.04	30.4
HP603	Salamagu-1	Yun-Gui Plateau	DS	107.86	26
HP606	Ganhangunuo	Yun-Gui Plateau	DS	105.76	26.66
HP61	Erzaogu	Yun-Gui Plateau	DS	102.42	25.04
HP63	Zhongjiaohuangmang	Yun-Gui Plateau	DS	103.79	25.51
HP64	Baikeainuo	Yun-Gui Plateau	DS	105.63	25.39
HP65	Baiguonuo-1	Yun-Gui Plateau	DS	104.96	25.79
HP68	Heizhandaosong	Northeast China Plain	DR	124.82	43.5
HP69	Hongnuo	Yun-Gui Plateau	DS	105.62	25.94
HP7	Wukedao	Yangtze Plain	DS	120.92	30.84
HP70	Hangu-2	Northeast China Plain	DR	121.22	41.55
HP71	Heixiaonuo	Southeast China Hills	DS	107.08	22.12
HP72	Koumalang	Yun-Gui Plateau	DS	106.62	23.91
HP75	Chengduhonggu	Yangtze Plain	DS	115.55	28.4
HP76	Huangkejin	Yangtze Plain	DS	115.55	28.4
HP77	Liaoyang-5	Northeast China Plain	DR	123.17	41.28
HP79	Wenziju	North China Plain	DR	117.4	40.05
HP8	Wanjingbaimangdao	Yangtze Plain	DS	120.1	30.16
HP90	Wangduhangjingzi	North China Plain	DR	115.14	38.71
HP91	Changmadao-3	North China Plain	DR	115.18	36.84
HP95	Hongjian	Northeast China Plain	DR	129	42.52
HP96	Erjiedao	Northeast China Plain	DR	129.75	43.32
HP97	Jinggou	North China Plain	DR	116.57	34.79
HP98	Luyu132-1	Sichuan Basin	DR	104.41	31.64
HP99	Zhilishui	Northeast China Plain	DR	127.27	42.33
W036	Chun_118-33	North China Plain	DS	116.4	39.9
W085	KECHENGNUO_NO._4	North China Plain	DS	116.4	39.9
W086	4484	North China Plain	DS	116.4	39.9
W087	YOU-I_B	North China Plain	DS	116.4	39.9
W088	CHUNJIANGZAO_NO._1	North China Plain	DR	116.4	39.9
W124	Kin_Shan_Zim	North China Plain	DS	116.4	39.9
W126	Pan_Ju	North China Plain	DS	116.4	39.9
W138	4595	North China Plain	DS	116.4	39.9
W144	Ao_Chiu_2_Hao	North China Plain	DS	116.4	39.9
W149	93072	North China Plain	DS	116.4	39.9
W151	C418	North China Plain	DS	116.4	39.9
W152	CDR22	North China Plain	DS	116.4	39.9
W153	Chenghui448	Sichuan Basin	DS	104.05	30.39
W155	Gang46B	North China Plain	DS	116.4	39.9
W156	Gumei2hao	Sichuan Basin	DS	104.05	30.39
W158	M3122	North China Plain	DS	116.4	39.9
W159	R644	North China Plain	DS	116.4	39.9
W161	Y134	North China Plain	DS	116.4	39.9
W162	Yuanjing7	North China Plain	DR	116.4	39.9
W165	Zhong413	Yangtze Plain	DS	120.09	30.14
W166	Zhongyouzao81	Yangtze Plain	DS	120.09	30.14
W191	Pusa_(Basmatil)	North China Plain	DR	116.4	39.9
W197	Ai-Zi-DAO	North China Plain	DS	116.4	39.9
W198	Babaomi	North China Plain	DS	116.4	39.9
W199	Diantun502	Yun-Gui Plateau	DS	102.41	25.04
W201	Jiangxisimiao	Southeast China Hills	DS	115.52	28.41
W202	Laohudao	Yangtze Plain	DS	120.09	30.14
W207	Yunguang8hao	Yun-Gui Plateau	DR	102.41	25.04
W267	Yunhui72	North China Plain	DR	116.4	39.9
W272	Tsao_wan_ching	North China Plain	DS	116.4	39.9
W274	Er_chiu_ching	North China Plain	DS	116.4	39.9
W282	Ma_ba_you_zhan	North China Plain	DS	116.4	39.9
W319	Guangkexiangnuo	Southeast China Hills	DS	108.2	22.48
W320	Wenxiangnuo	Yun-Gui Plateau	DS	102.41	25.04
W321	Laozaogu	Yun-Gui Plateau	DS	102.41	25.04
W322	Lengshuinuo	Yun-Gui Plateau	DS	102.41	25.04
W323	Feienuo2	Yun-Gui Plateau	DR	106.42	26.35
W324	Zimangfeie	Yun-Gui Plateau	DR	106.42	26.35
W325	Guantuibaihe	Yun-Gui Plateau	DS	106.42	26.35
W326	Haolvguangnian	Yun-Gui Plateau	DR	106.42	26.35
W328	Sibeitichao6	North China Plain	DR	116.4	39.9
