# Supplementary material for: A double-stranded RNA binding protein enhances drought resistance via protein phase separation in rice
Source: Nat Commun. 2024 Mar 21;15:2514. doi: 10.1038/s41467-024-46754-2 (PMC10957929; doi:10.1038/s41467-024-46754-2)
Supplement: Supplementary file 11 — Supplementary Data 8 [file 41467_2024_46754_MOESM11_ESM.xlsx]

## Sheet: Sheet1
Supplementery Data 8. The proportions of DRG9 alleles and annual precipitation in China.
Location	DRG9-DR	DRG9-DS	TOTAL	DRG9-DR (%)	DRG9-DS (%)	Annual precipitation (mm)
Northeast China Plain	21	6	27	77.7778	22.2222	376.561
North China Plain	36	40	76	47.3684	52.6316	670.072
Yangtze Plain	25	132	157	15.9236	84.0764	1390.29
Sichuan Basin	6	46	52	11.5385	88.4615	1176.93
Yun-Gui Plateau	36	132	168	21.4286	78.5714	1209.03
Southeast China Hills	6	166	172	3.48837	96.5116	1640.89
