# Supplementary material for: A double-stranded RNA binding protein enhances drought resistance via protein phase separation in rice
Source: Nat Commun. 2024 Mar 21;15:2514. doi: 10.1038/s41467-024-46754-2 (PMC10957929; doi:10.1038/s41467-024-46754-2)
Supplement: Supplementary file 12 — Supplementary Data 9 [file 41467_2024_46754_MOESM12_ESM.xlsx]

## Sheet: Sheet1
Supplementary Table 9. Primers used in this study
Primer name	Sequence (5' - 3')	Purpose
DRG9-F	CTCTGCTCTTCTCGATTTCTCCG	Amplification of DRG9 (Nip) and DRG9 (MH63)
DRG9-R	AAGAAGCAGCAGCAGTAAGTCCC
DRG9 OE-F	TACGAACGATAGCCGGTACCCTCTGCTCTTCTCGATTTCT	Cloning of UBQ::DRG9
DRG9 OE-R	TTGCGGACTCTAGAGGATCCAAGAAGCAGCAGCAGTAAGT
DRG9 3xFlag-F	TACGAACGATAGCCGGTACCATGGACTTCGCCGACGCTCC	Cloning of UBQ::DRG9 3xFlag
DRG9 3xFlag-R	TGATCTTTGTAATCGGATCCTTCCGTCGCATTGAGCTTTG
DRG9 YFP-F	AACGATAGCCGGTACCATGGACTTCGCCGACGCTCC	Cloning of UBQ::DRG9 YFP
DRG9 YFP-R	TGCTCACCATGGATCCTTCCGTCGCATTGAGCTTTG
DRG9ΔIDR YFP-F	AACGATAGCCGGTACCATGCCCTCGGCATGGAGCTGCGC	Cloning of UBQ::DRG9ΔIDR YFP
DRG9ΔIDR YFP-R	TGCTCACCATGGATCCTTCCGTCGCATTGAGCTTTG
DRG9 N186S-F	CTTACTGGAACAAAG CAAGAAGAGCTCAGT	Cloning of UBQ::DRG9 Nip (N186S)
DRG9 N186S-R	ACTGAGCTCTTCTTGCTTTGTTCCAGTAAG
DRG9 F267G-F	GCGTGAAGTGCACCGG CGAGAGGATGCTCG	Cloning of UBQ::DRG9 Nip (F267G)
DRG9 F267G-R	CGAGCATCCTCTCGCCGGTGCACTTCACGC
DRG9 SmaI-F	TAGACTGCAGCCCGGGatggacttcgccgacgctc	Cloning of proDRG9 (Nip)::DRG9 (Nip) / DRG9 (MH63) /DRG9 (N186S) / DRG9 (F267G)
DRG9 BamHI-R	TGTAATCCATGGATCCttccgtcgcattgagctttg
proDRG9 Nip-F	TAGACTGCAGCCCGGGgggattatggaaagtgtatt
proDRG9 Nip-R	ggagcgtcggcgaagtccatcggccgatcagaggagcggt
mCherry-DRG9-F	TCAAGCTTCGAATTCTATGGACTTCGCCGACGCTCC	Cloning of colocalization constructs in rice protoplast
mCherry-DRG9-R	TAGATCAGGTGGATCCTCATTCCGTCGCATTGAGCT
DCP1-YFP-F	agatctatcgattctagaATGTCTCAAAACGGGAAG
DCP1-YFP-R	gcccttgctcaccatggcTTGTTGAAGTGCATTTTG
Rbp47b-YFP-F	agatctatcgattctagaATGCAGACAACCAACGGCTC
Rbp47b-YFP-R	gcccttgctcaccatggcATTCTCCCCATGATAGTTGT
pDONR221-OsNCED4 3'UTR-F	acaagtttgtacaaaaaagcaggctCTCAAATTAATTAGCCAG	Cloning of luciferase reporter constructs in rice protoplast
pDONR221-OsNCED4 3'UTR-R	accactttgtacaagaaagctgggtACAACAAAATATGTATGA
pDONR221-35ST-F	acaagtttgtacaaaaaagcaggctCGCTGAAATCACCAGTCTCTCT
pDONR221-35ST-R	accactttgtacaagaaagctgggtCGGTGTGAGGGAACTAGTTTTGAT
GST-DRG9-F	GTTCCGCGTGGATCCATGGACTTCGCCGACGCTCC	Cloning of constructs for in vitro protein expression
GST-DRG9-R	TCGACCCGGGAATTCTCATTCCGTCGCATTGAGCT
His-IDR-YFP-F	CAAATGGGTCGCGGATCCATGGACTTCGCCGACGCTCC
His-IDR-YFP-R	CTTGCTCACCATGGATCCGCTCCATGCCGAGGGTGGCA
IDR proline insertion-F	CAGGATCGCCTCCGGAAGCCCGACATCATCGTCGCCGAG
IDR proline insertion-R	CTCGGCGACGATGATGTCGGGCTTCCGGAGGCGATCCTG
DRG9 IDR GFP-F	TCTCGAGCTTTCGCGAGCTCATGGACTTCGCCGACGCTCC	Cloning of constructs for DRG9 homologs IDR expression in tabacco
DRG9 IDR GFP-F	TTGCATGCCTGCAGGTCGACGGGTGGCATCGACTTCTGAA
HorIDR GFP-F	TCTCGAGCTTTCGCGAGCTCATGGAGTTCGCCCGCCGCGG
HorIDR GFP-F	TTGCATGCCTGCAGGTCGACTGGTAGCTTCACATCATTTT
TraIDR GFP-F	TCTCGAGCTTTCGCGAGCTCATGGAGTTCTCCCGCCGCGG
TraIDR GFP-F	TTGCATGCCTGCAGGTCGACCCTTCCATAGTTGCTTGGTA
ZmIDR GFP-F	TCTCGAGCTTTCGCGAGCTCATGGAGTTGTTCGCCGCCGG
ZmIDR GFP-F	TTGCATGCCTGCAGGTCGACACCAAACGCTTCTCTGCTGC
DRG9 qRT-F	TTGCAGTTGTCCTGCGAGAT	Primers for qPCR
DRG9 qRT-R	TGAGCTTTGCCTGAAGCACT
OsNCED4 qRT-F	GCACGGCACCTTCATTGG
OsNCED4 qRT-R	CTGTTAATTCTTTTTACTGTTGCGTTCT
Ubq-qRT-F	AACCAGCTGAGGCCCAAGA
Ubq-qRT-R	ACGATTGATTTAACCAGTCCATGA
LUC-qRT-F	ACACCCGAGGGGGATGATAA
LUC-qRT-R	TCTCACACACAGTTCGCCTC
REN-qRT-F	ATAACTGGTCCGCAGTGGTG
REN-qRT-R	TAAGAAGAGGCCGCGTTACC
LOC_Os11g44810 qRT-F	GAGTGCGTGGAAGCAGAGAT
LOC_Os11g44810 qRT-R	ACGACGTAAGCTACCTTTGTTGA
T57A RNA	FAM-GGGCACUCUUCCGUGGUCUGGUGGAAUUCCGUCAGACAACGGGGGAGCGCUCCUUUU	EMSA probe
ssRNA	FAM-GGACCUUGGCACCUGUAGAU
ssDNA	FAM-gggttcagatggttggctggttgctcctccttcaaatttctatcgttccaacgacaaaaa
dsDNA-F	FAM-gggttcagatggttggctggttgctcctccttcaaatttctatcgttccaacgacaaaaa
dsDNA-R	tttttgtcgttggaacgatagaaatttgaaggaggagcaaccagccaaccatctgaaccc
T7pro OsNCED4 3UTR-F	TAATACGACTCACTATAGGGCTCAAATTAATTAGCCAGTG
OsNCED4 3UTR-R	ACAACAAAATATGTATGATA
drg9-F	TTGGATCGGCACTCGATAGAC	Genotyping of drg9 mutation
drg9-R	CCGGTGTAGCCTGCTTGATA
osnced4-F	CCCAACCCGCGCCAAATCGA	Genotyping of osnced4 mutation
osnced4-R	GGACACCGGCAGCCCCCTCA
Id9N1524-F	CCGCTTCATTGAAAGCAACCA	Genotyping of DRG9-DR allele
Id9N1524-R	CTTCGTCGATGCATACCGTG
