# Supplementary material for: A double-stranded RNA binding protein enhances drought resistance via protein phase separation in rice
Source: Nat Commun. 2024 Mar 21;15:2514. doi: 10.1038/s41467-024-46754-2 (PMC10957929; doi:10.1038/s41467-024-46754-2)
Supplement: Supplementary file 14 — Source Data [file 41467_2024_46754_MOESM14_ESM.xlsx]

## Sheet: Fig 1
Data for Fig.1d
Hap1				Hap2
ID	Accessions	GPAR_R		ID	Accessions	GPAR_R
C002	Dom Sufid	0.0887114		C001	Sadu-cho	0.3865
C004	Li-Jiang-Xin-Tuan-Hei-Gu	0.591667		C003	Gerdeh	0.536667
C005	AZUCENA	0.231		C006	Shan-Huang Zhan-2-1	0.223
C010	CYPRESS	0.535667		C007	Shan-Huang Zhan-2-2	0.06
C014	M202	1		C009	MOROBEREKAN	0.8045
C017	AnnongwangengB-1	0.785333		C011	MILYANG 23	0.059
C023	Funingzipi	1		C012	Tainong67	0.444667
C026	Weiguo	0.93375		C013	N 22	0.204
C028	Liaogeng287	0.436333		C015	Dular	0.631333
C029	Huhui628	0.598		C019	Aijiaonante	0.527667
C032	Longhuamaohu	0.390333		C020	Guangluai-4-1	0.731
C034	Zhonglouyihao1	1		C021	xiangaizao10	0.979333
C035	Yelicanghua	1		C022	JinnanteB	0.467333
C048	Zaoshunonghu6	0.227333		C024	zhenshan97B-1	0.542667
C052	Guihuahuang	0.232667		C025	Qingsiai16B	0.112667
C054	Xiushui115	0.312		C027	Dianrui409B	0.397667
C056	Jindao1hao	1		C030	88B-1	0.381667
C064	Sugeng2hao	1		C031	88B-2	0.42
C067	Muxiqiu	0.087333		C033	Lucaihao	0.4895
C070	Youmangzaogeng	1		C036	Shufeng101	0.579
C074	cunsanli	0.869333		C037	Chengduai3hao	0.4455
C075	Huangkezaonian	0.6795		C038	Sankecui	0.227731
C082	Gaoyangdiandao	0.132667		C039	Gongju73	0.315
C084	Haobuka	0.250396		C040	Jiabala	0.565667
C116	LimingB	0.85325		C041	Taishannuo	0.40875
C119	Ninghui21	0.245		C042	Guichao2hao	0.46275
C120	Shuiyuan300li	0.737333		C043	Huke3hao	0.336667
C123	Taidongludao	0.813667		C044	Teqingxuanhui	0.381333
C135	Xibaizhan	0.359		C045	Huangsiguizhan	0.002333
C137	Cungunuo	0.132		C046	Xiangwanxian3hao	0.278
C138	Lengshuigu	0.0507435		C047	Hanmadao-2	0.121
C146	Nipponbare	0.9955		C049	Jinyou1hao	0.164609
C149	Zhonghua11	0.98825		C050	Chengnongshuijing	0.060333
C150	Balilla	0.505667		C051	PeiC122	0.551
C152	2428	0.41		C053	Momi	0.149303
C153	IRAT109	0.774667		C055	Sanbaili	0.401667
C172	Zhonghua8hao	0.999333		C057	Dandongludao	0.273333
C177	Maguzi	0.663		C058	Liusha1hao	0.5175
C181	Feidongtangdao	0.058667		C059	Bawangbian1	0.301667
C185	Haomake(K)	0.0848579		C060	Dongtingwanxian	0.437333
C186	Sanbangqishiluo	0.097166		C061	Yangdao2hao	0.275333
C189	Putaohuang	0.253		C062	WH62	0.463333
W002	E B Gopher	0.170112		C063	Geng87-304	0.387333
W003	C 5560	0.241333		C065	Hongwan1hao	0.328
W004	Quinimpol	0.167426		C066	Liushizao	0.982
W005	TAICHU MOCHI 59	0.194919		C068	Taizhongxianxuan2	0.392
W006	WC 2811	0.369		C069	Dangyu5hao	0.130667
W007	Criollo Chivacoa 2	0.193569		C071	Laohuzhong	0.324
W008	Secano do Brazil	0.13775		C072	Nantehao	0.560667
W010	Sel. No. 388	0.134039		C073	Esiniu	0.345667
W011	SHIMIZU MOCHI	0.99875		C076	Benbanggu-1	0.295667
W012	KRASNODARSKIJ 424	0.824		C077	Benbanggu-2	0.405
W017	R 75	0.399667		C078	Qitoubaigu	0.1925
W021	Khao Luang	0.127799		C079	Muguanuo-1	0.883
W022	C 8429	0.271		C080	Hanmadao-1	0.22725
W027	Chacareiro Uruguay	0.40925		C081	Heidu4	0.32225
W041	Onu B	0.257333		C083	chikenuo	0.332
W052	HB-6-2	0.9955		C086	Fanhaopi	0.0177683
W053	GPNO 1106	0.086185		C087	Lixingeng	0.157333
W056	Tamanishiki	0.3825		C088	Nangaogu-2	0.265564
W057	Grassy	0.278		C090	Sanlicun	0.186502
W059	Niwahutaw Mochi	0.587333		C091	Meihuanuo-1	0.291
W060	Somewake	1		C092	Meihuanuo-2	0.4055
W061	Ardito	0.444		C093	Xiangnuo-2	0.122333
W062	NANTON NO. 131	0.0496837		C094	Menjiagao1	0.313568
W063	Vary Tarva Osla	0.461667		C095	Xiaohonggu	0.0858879
W065	R 67	0.107667		C096	Jinxibai-1	0.337514
W067	Mitak	0.324		C097	Jinbaoyin	0.133755
W077	79	0.0407888		C098	Hongainuo	0.1392
W081	Gasym Hany	0.396667		C099	WH099	0.144333
W088	CHUNJIANGZAO NO. 1	0.93425		C100	WH100	0.190989
W099	SL 22-620	0.295		C101	Babaili	0.270934
W102	Padi Tarab Arab	0.172		C102	Qiyuexian	0.168912
W105	HKG 98	0.18		C103	Yuyannuo-1	0.13368
W110	Lua Chua Chan	0.156763		C104	Mamagu-1	0.263667
W116	WC 10253	0.357333		C105	WH105	0.0836061
W118	EMBRAPA 1200	0.76925		C106	Hongkezhenuo	0.121867
W119	WAB462-10-3-1	0.575		C107	Mowanggunei-2	0.0222517
W122	BHIM DHAN	0.129629		C108	Mamagu-2	0.124667
W123	WC 3532	0.411		C109	WH109	0.0240592
W125	Yong Chal Byo	0.054		C110	Xianggu	0.0974228
W127	Buphopa	0.213348		C111	Ximaxian	0.0809639
W128	TAINO 38	0.21181		C112	Jinnante43B	0.762667
W129	2	0.074		C113	Xiangzaoxian7hao	0.69275
W143	Jyanak	0.176209		C114	80B	0.252667
W150	108S	0.24		C115	WH115	0.454333
W160	Shennong265	0.107		C117	Jiangnongzao1hao	0.225881
W162	Yuanjing7	0.387333		C118	Gu154	0.228105
W173	Khazar	0.190667		C121	XiangaiB	0.101333
W175	Iksan438	0.5155		C122	Aituogu151	0.43575
W191	Pusa (Basmatil)	0.48275		C124	menjiading2	0.400667
W192	ASD16	0.5455		C125	Jiefangxian	0.470205
W207	Yunguang8hao	0.294333		C127	Baikehualuo	0.317681
W209	Gizal159	0.064667		C128	Liuyezhan	0.427333
W219	Domsiah	0.3045		C129	Aihechi	0.151105
W220	Tarommolai1	0.170161		C130	Xiangnuo-1	0.1
W225	Lemont	0.478615		C131	Xuanenchangtan	0.448333
W226	M401	0.4305		C132	Jinzhinuo	0.183985
W249	Teksichut	0.34175		C133	Muguanuo-2	0.45475
W250	Eiko	0.46375		C134	Wuzidui	0.237927
W251	RUBIO	0.746333		C136	Zegu	0.277667
W253	Sereendan Kuning	0.191667		C139	WH139	0.667
W254	SAI-BUI-BAO	0.193		C140	Wuzuhonggu	0.179119
W255	ZIRI	0.102667		C141	Nangaogu-1	0.361099
W256	Dacca6	0.210716		C142	Mowanggunei-1	0.0563112
W257	Latisai1	0.185		C143	Qitougu	0.267667
W258	Amareles	0.167298		C144	Huangpinuo	0.211
W260	Uz-Rosz 275	0.514667		C145	Zhenshan97B	1
W261	Ginga	0.417188		C147	Minghui63	0.055333
W267	Yunhui72	0.74375		C148	9311	0.42675
W273	Anambae ndanggalasi	0.334333		C151	Nanjing11	0.259
W275	Heen goda wee	0.140445		C155	Erjiunan1hao	0.737333
W284	Paikasa	0.308333		C156	ChaoyangyihaoB	0.93525
W285	Uwi	0.133854		C157	L301B	0.722333
W288	Dourado Precoce	0.466667		C158	Guangluai15	0.708333
W290	Aichi Asahi	0.430333		C159	ZhuzhenB	0.171333
W294	LABELLE	0.453		C160	Baoxie-7B	0.59225
W300	NEW BONNET	0.814667		C161	Gzhenshan97B	0.106
W302	KUNTLAN	0.287218		C162	Nanxiongzaoyou	0.450333
W303	British Honduras Creole	0.381333		C163	Zaoshuxianghei	0.28275
W304	CPSLO 17	0.353		C164	IR661-1	0.485
W305	AKITAKOMACHI	1		C165	Nanjing11-2	0.607333
W306	BASMATI 385	0.202273		C166	Gui630	0.058
W316	NEDA	0.50625		C167	76--1	0.608
W323	Feienuo2	0.0888413		C168	Xugunuo	0.297333
W324	Zimangfeie	0.103379		C169	Taizhongzailai1	0.508
W326	Haolvguangnian	0.0445662		C170	Xiangwanxian1hao	0.128667
W327	JinghuB	0.481333		C171	Xingguo	0.109667
W328	Sibeitichao6	0.263333		C173	Aimakang	0.648667
W329	GPNO 5055	0.199767		C174	JWR221	0.139333
				C175	Zhengxian232	0.210667
				C176	Chenwan3hao	0.143044
				C178	Aimi	0.299
				C180	Wanlixian	0.229667
				C182	Hengxianliangchun	0.0691185
				C183	Leihuozhan	0.246667
				C184	Baikezaohe	0.193063
				C187	Niankenuo	0.253333
				C188	Yangkenuo	0.242
				C190	Xiangdao	0.320333
				C191	Younian	0.253794
				C192	Wukezhan	0.0805723
				C193	Zhongnong4hao	0.374175
				C194	Minbeiwanxian	0.165733
				C195	Hongmisandan	0.311791
				C196	Yuyannuo-2	0.152071
				C197	Maweinian	0.308642
				C198	Zinuo	0.160667
				C199	Beizinuo	0.123547
				C200	Biwusheng	0.235891
				C201	Yizhixiang	0.199912
				C202	Xiaobaimi	0.189
				C203	Zaoxian240	0.607333
				W001	Mayang Khang	0.418027
				W009	BERLIN	0.0917626
				W013	Pergonil 15	0.678333
				W014	Red Khosha Cerma	0.693667
				W015	Safut Khosha	0.21525
				W020	IARI 6626	0.264
				W023	Warrangal Culture 1252	0.245769
				W024	Padi Pohon Batu	0.243
				W025	NC 1/536	0.21625
				W026	Won Son Zo No. 11	0.248667
				W028	Doble Carolina	0.144
				W029	Ai Chueh Ta Pai Ku	0.392667
				W030	Thang 10	0.081667
				W031	Sipirasikkam	0.377667
				W032	TJ	0.447481
				W033	PD 46	0.489333
				W034	PATNAI 6	0.158
				W035	K8C-263-3	0.157483
				W036	Chun 118-33	0.0773315
				W037	Manga Kely 694	0.154836
				W038	BLUE STICK	0.318667
				W039	Nam Dawk Mai	0.511667
				W040	INIAP 7	0.089667
				W042	Red	0.0789473
				W043	Dichroa Alef Uslkij	0.535008
				W044	BKN 6987-68-14	0.219188
				W046	IR 9660-48-1-1-2	0.12925
				W047	Jumli dhan	0.114813
				W048	N-2703	0.1745
				W049	PHUDUGEY	0.217
				W050	Ak Tokhum	0.140984
				W051	RP2151-173-1-8	0.239158
				W054	Toga	0.190614
				W055	Ragasu	0.187667
				W058	Kao Chio Lin Chou	0.314333
				W066	IR 238	0.4835
				W068	Gazan	0.368333
				W069	99216	0.119667
				W070	Shui Ya Jien	0.233939
				W072	SORNAVARI	0.144493
				W073	IR 2061-214-2-3	0.597333
				W074	TAINUNG 45	0.104946
				W075	Sapundali Local	0.251
				W076	Tauli	0.167
				W078	B805D-MR-16-8-3	0.0791782
				W079	A 152	0.233
				W080	UZ ROS 59	0.369667
				W082	Celiaj	0.214
				W083	CNTLR80076-44-1-1-1	0.342
				W084	IR 58614-B-B-8-2	0.276
				W085	KECHENGNUO NO. 4	0.051
				W086	4484	0.149333
				W087	YOU-I B	1
				W089	Egyptian Wild Type	0.52925
				W090	C.B. II	0.243
				W091	Gallawa	0.215212
				W092	Karayal	0.071333
				W093	Srav Prapay	0.44175
				W094	Nang Bang Bentre	0.32325
				W095	DJ 24	0.176667
				W096	DJ 102	0.28175
				W097	Santhi 990	0.161333
				W098	UZ ROS 7-13	0.084333
				W100	Spin Mere	0.193
				W101	AMANE	0.113226
				W103	P 35	0.144998
				W104	CAROLINO 164	0.191667
				W106	Daudzai Field Mix	0.15353
				W107	JP 5	0.152013
				W108	Hi Muke	0.380667
				W111	Sereno	0.150293
				W112	ARC 10633	0.0507888
				W114	Heo Trang	0.269469
				W115	THAVALU	0.146961
				W120	Bombilla	0.48275
				W121	TCHAMPA	0.091667
				W124	Kin Shan Zim	0.224779
				W126	Pan Ju	0.146621
				W131	IARI 6621	0.179667
				W132	Hsin Hsing Pai Ku	0.210333
				W133	TD 70	0.33425
				W134	Dara	0.128667
				W136	LA PLATA GENA F.A.	0.168303
				W137	CM1, HAIPONG	0.195
				W138	4595	0.065667
				W140	Ittikulama	0.210333
				W142	DNJ 121	0.289
				W144	Ao Chiu 2 Hao	0.142209
				W145	GUYANE 1	0.0605499
				W146	10340	0.471
				W147	BR11	0.35025
				W148	BR24	0.261565
				W149	93072	0.275333
				W151	C418	0.47218
				W152	CDR22	0.357667
				W153	Chenghui448	0.509667
				W154	Fengaizhan	0.627
				W155	Gang46B	0.75925
				W156	Gumei2hao	0.294667
				W157	Huajingxian74	0.69625
				W158	M3122	0.227333
				W159	R644	0.224
				W161	Y134	0.620667
				W163	Yuexiangzhan	0.627667
				W164	Zaoxian14	0.574667
				W165	Zhong413	0.337667
				W166	Zhongyouzao81	0.23606
				W167	Zihui100	0.268
				W168	Bg90-2	0.140368
				W169	IR72	0.115
				W170	PR106	0.593
				W171	TKM9	0.589667
				W172	Amo13 (Sana)	0.252333
				W174	Gayabyeo	0.485
				W176	Milyang23	0.154667
				W177	MR185	0.409667
				W178	Manawthukha	0.168806
				W179	Shwe Thwe Yin Hyv	0.205
				W180	Bg300	0.251
				W181	Bg94-1	0.295905
				W182	CR203	0.537
				W183	OM997	0.164667
				W184	PSB RC 28	0.192333
				W185	PSB RC 66	0.253333
				W186	TEQING	0.472
				W187	IR68552-55-3-2	0.6105
				W188	IR66897B	0.082333
				W189	IR58025B	0.459333
				W194	F6	0.22825
				W195	452	0.40975
				W197	Ai-Zi-DAO	0.497667
				W198	Babaomi	0.138183
				W199	Diantun502	0.232385
				W200	Heiheaihui	0.283333
				W201	Jiangxisimiao	0.279333
				W202	Laohudao	0.224
				W203	Linjintangdao	0.170148
				W204	Mengguandamagu	0.111149
				W205	Pengshantieganzhan	0.212333
				W206	Wumanggaonuo	0.252376
				W208	Zhongchao123	0.617
				W210	Khao Daeng	0.37925
				W211	Basmati370	0.492
				W212	Bhavani	0.241594
				W213	IR50	0.209457
				W214	Jhona349	0.144667
				W215	Karnal Local	0.119667
				W216	Type3	0.169
				W218	TB154E-TB-2	0.214845
				W221	MR77 (seberang)	0.0569673
				W222	IR6	0.255319
				W223	At354	0.358
				W224	BG304	0.282667
				W227	OM1706	0.174333
				W228	OM1723	0.358667
				W229	X21	0.172333
				W230	X22	0.463667
				W231	X23	0.341
				W233	C70	0.9825
				W234	Q5	0.5895
				W235	Suiyangnian	0.171667
				W236	Pokhreli	0.267
				W237	Govnd	0.4195
				W238	UPR191-66	0.60475
				W239	ASD18	0.509667
				W240	TGMS29	0.593
				W241	Phalguna	0.21375
				W242	Ajaya	0.136081
				W243	Dodda	0.432333
				W244	Palung 2	0.199667
				W246	RUSTYLATE/脰脨413	0.254837
				W247	Yenfangghu	0.282667
				W248	Heimichut	0.151227
				W259	Up15	0.395333
				W262	Bintapan	0.665
				W263	SADAJIRA-19-303	0.242969
				W264	CHOROFA	0.577
				W265	La110	0.257758
				W266	Yunjiang35	0.15081
				W268	Wudadaozhong	0.62825
				W269	IR65600-27-1-2-2	0.842333
				W270	Yetuozai	0.731667
				W271	P59279	0.355
				W272	Tsao wan ching	0.3172
				W274	Er chiu ching	0.48475
				W276	Pathma wee	0.214845
				W277	Lakkhi kajal	0.120333
				W278	Moisdol	0.19275
				W279	Jabor sail	0.214667
				W280	Sada solay	0.180255
				W281	Sholay	0.056667
				W282	Ma ba you zhan	0.157253
				W286	Garia	0.094667
				W287	AUS 449	0.16625
				W289	IR 661-1-140-3-117	0.470333
				W291	IR 2071-625-1-252	0.331667
				W292	Khoia boro	0.294
				W293	IR 8	0.202667
				W295	LEBONNET	0.153
				W296	AUS 371	0.222
				W297	AUS 373	0.0517187
				W298	IR 36	0.427
				W299	JAYA	0.391
				W301	IR 64	0.228333
				W307	AGNO (PSBRC28)	0.383333
				W308	PSBRC82	0.303
				W309	NSICRC122	0.317667
				W310	BRRI DHAN 29	0.0859007
				W311	PR 116	0.406435
				W312	CIGEULIS	0.280684
				W313	OM 2517	0.271333
				W314	BRRI DHAN 28	0.46875
				W315	CIBOGO	0.266
				W317	CIHERANG	0.243316
				W318	Qiuqianbai	0.719
				W320	Wenxiangnuo	0.0827967
				W321	Laozaogu	0.0503789
				W322	Lengshuinuo	0.385
				W325	Guantuibaihe	0.113588
				W330	ASWINA 330	0.185

## Sheet: Fig 2
Data for Fig.2b
	drg9-26	ZH11	drg9-29	ZH11	drg9-33	ZH11
survival rate (%)	18	40	17	58	16.6667	58.3333
	33	55	0	33	8.3333	50
	8	50	8	33	16.6667	66.6667
	25	56	17	42	8.3333	33.3333
Data for Fig.2d
	OE-19	KY131	OE-48	KY131	OE-52	KY131
survival rate (%)	75	16.6667	50	8.3333	75	25
	25	8.3333	66.6667	33.3333	25	0
	66.6667	16.6667	58.3333	16.6667	41.6667	16.6667
	25	8.3333	50	16.6667	50	16.6667
Data for Fig.2f							Data for Fig.2j
	ZH11	drg9-26	drg9-29	drg9-33				KY131	OE-19	OE-48	OE-52
GPAR	0.653481	0.319066	0.169707	0.271272			GPAR	0.304946	0.836866	0.606505	0.693795
	0.507491	0.304987	0.315673	0.399692				0.486226	0.428323	0.517708	0.741593
	0.549303	0.337832	0.181862	0.411255				0.16744	0.670365	0.655894	0.719175
	0.511582	0.480884	0.371606	0.497969				0.255134	0.563649	0.717578	0.534764
	0.602699	0.112142	0.193162	0.325516				0.180768	0.553683	0.734829	0.622161
Data for Fig.2g							Data for Fig.2k
	ZH11	drg9-26	drg9-29	drg9-33				KY131	OE-19	OE-48	OE-52
seed setting rate (%)	41.62	20.82	10.42	18.65			seed setting rate (%)	6.4815	25.4808	29.7659	19.7861
	32.66	14.95	22.74	13.77				7.947	11.1111	16.4948	21.2454
	46.02	14.65	22.47	20.52				9.816	25.641	17.4312	25.5682
	38.7	14.76	10.54	14.22				19.6364	32.3155	34.9315	26.8595
	43.82	12.68	22.52	14.98				8.3333	39.0456	32.9082	33.9934
	32.55	19.39	17.54	10.77				6.5744	16.4706	31.2925	24.1218
Data for Fig.2h							Data for Fig.2l
	ZH11	drg9-26	drg9-29	drg9-33				KY131	OE-19	OE-48	OE-52
grain yield per plant	9.6	4.13	1.62	3.87			grain yield per plant	0.67	1.47	2.1	1.02
	5.61	1.98	5.37	1.72				0.89	0.63	0.82	1.48
	9.15	3.45	5.33	4.51				1.41	1.94	0.84	1.93
	10.13	3.51	1.76	2				0.54	3.07	3.54	2.99
	8.66	2.6	5.18	2.43				0.52	3.73	3.18	2.36
	8.77	4.47	2.84	1.79				0.79	1.3	2.25	1.9

## Sheet: Fig 3
Data for Fig.3d					Data for Fig.3e		Data for Fig.3f
time (s)	rep1	rep2	rep3		PCC		PCC
0	1	1	1		0.868608		0.108978
1	0.188806	0.157938	0.142594		0.930609		0.319451
2	0.245835	0.241446	0.223603		0.895605		0.416651
3	0.272892	0.284955	0.267219		0.911864		0.365578
4	0.283533	0.316757	0.293339		0.814807		0.200952
5	0.296094	0.339408	0.318364		0.800576		0.350115
6	0.307899	0.378431	0.340604		0.898443		0.481127
7	0.292882	0.384434	0.350057		0.857336		0.00862143
8	0.299274	0.393195	0.367061		0.880806		0.417969
9	0.285576	0.419913	0.376977		0.842147		0.289259
10	0.310866	0.435017	0.386081		0.915817		0.434046
11	0.300373	0.452982	0.389435		0.865246		0.0299024
12	0.312132	0.471341	0.39467		0.920066		0.36558
13	0.307307	0.470581	0.4169		0.804202		0.425633
14	0.300368	0.476176	0.414011		0.868499		0.169777
15	0.304029	0.483222	0.420457		0.856096		0.170915
16	0.312126	0.484904	0.409082		0.915293		0.278059
17	0.321441	0.49421	0.421917		0.851695		0.216084
18	0.333817	0.500946	0.431015		0.811442		0.137012
19	0.335916	0.498918	0.434338		0.894442		0.0818441
20	0.392406	0.517288	0.428034		0.853282
21	0.379226	0.510619	0.437492		0.765516
22	0.368552	0.499086	0.433655		0.761785
23	0.398622	0.499099	0.421724
24	0.431541	0.516642	0.444197
25	0.426255	0.524561	0.433131
26	0.39298	0.519744	0.416233
27	0.38926	0.521818	0.425709
28	0.395321	0.532292	0.421493
29	0.401825	0.52652	0.426613
30	0.416861	0.522342	0.434211

## Sheet: Fig 4
Data for Fig.4a								Data for Fig.4i
	Normal			Drought					ZH11	drg9	osnced4	drg9/osnced4		one-way ANOVA with Tukey’s multiple comparison tests
	ZH11	drg9-26	drg9-29	ZH11	drg9-26	drg9-29		survival rate (%)	44.4444	22.2222	0	11.1111		Tukey's multiple comparisons test	Summary	Adjusted P Value
rep1	1.1037	0.414678	0.596675	137.346	69.9132	83.1102			55.5556	33.3333	0	0		ZH11 vs. drg9	**	0.0049
rep2	1.00216	0.397965	0.223182	127.313	70.5071	70.3736			55.5556	22.2222	11.1111	0		ZH11 vs. osnced4	****	< 0.0001
rep3	0.894293	0.386211	0.315455	133.144	70.8125	79.3108								ZH11 vs. drg9/osnced4	****	< 0.0001
														drg9 vs. osnced4	*	0.0121
Data for Fig.4b														drg9 vs. drg9/osnced4	*	0.0121
	Normal			Drought										osnced4 vs. drg9/osnced4	ns	> 0.9999
	KY131	OE-19	OE-48	KY131	OE-19	OE-48
rep1	1.00298	1.69051	2.59195	59.2774	161.809	149.659
rep2	1.02653	1.58055	2.05316	55.2362	157.089	140.706
rep3	0.970492	1.4039	2.25354	54.869	148.393	149.787
Data for Fig.4c
	ZH11			drg9-29
time (min)	rep1	rep2	rep3	rep1	rep2	rep3
0	0.946817	1.03387	1.01931	0.927767	1.04835	1.02389
15	0.710672	0.726082	0.733225	0.451503	0.454953	0.465524
30	0.493195	0.484811	0.495892	0.279535	0.264893	0.25372
60	0.252108	0.257207	0.242039	0.217365	0.168665	0.151833
120	0.228425	0.214958	0.22578	0.082963	0.073346	0.072593
Data for Fig.4d
	KY131			OE-19
time (min)	rep1	rep2	rep3	rep1	rep2	rep3
0	0.914388	0.993569	1.09205	0.989309	0.981681	1.02901
15	0.729144	0.755062	0.710021	0.995227	0.96188	0.98197
30	0.511842	0.569853	0.517406	0.716284	0.805844	0.776063
60	0.365632	0.403191	0.354332	0.590449	0.544078	0.599273
120	0.176105	0.188709	0.186425	0.42895	0.380906	0.433185
Data for Fig.4f
Data for Fig.4g
	LUC-OsNCED4 3'UTR		LUC
	EV	DRG9Nip	EV	DRG9Nip
rep1	1	4.81203	1	0.764598
rep2	1.59476	2.55704	1.17993	1.10956
rep3	0.981424	3.4933	1.24879	0.887171

## Sheet: Fig 5
Data for Fig.5e						Data for Fig.5j
time (s)	rep1	rep2	rep3				LUC-OsNCED4 3'UTR			LUC
0	1	1	1				EV	DRG9Nip	DRG9Nip M4	EV	DRG9Nip	DRG9Nip M4
2.04779	0.120706	0.150251	0.167576			rep1	0.856251	4.42132	1.14675	1	1.00949	0.677881
2.99336	0.169111	0.196561	0.213053			rep2	1.3165	2.0581	0.926167	1.16101	0.995815	0.747857
3.93892	0.19392	0.219233	0.235323			rep3	1	3.02212	1.42119	0.945653	0.847735	1.02307
4.88448	0.204545	0.232108	0.243538
5.83004	0.208182	0.23998	0.247441
6.7756	0.208513	0.239791	0.2492
7.72117	0.223609	0.243268	0.264087
8.66673	0.228777	0.249236	0.272664
9.61229	0.227675	0.252183	0.269928
10.5579	0.237915	0.257714	0.284336
11.5034	0.231458	0.255895	0.277485
12.449	0.240795	0.26115	0.285917
13.3945	0.247806	0.257417	0.293192
14.3401	0.247832	0.267851	0.295645
15.2857	0.248306	0.265332	0.295429
16.2312	0.25494	0.269479	0.302951
17.1768	0.257005	0.27159	0.304449
18.1223	0.26294	0.276407	0.309632
19.0679	0.255962	0.268126	0.303577
20.0135	0.266066	0.277001	0.312868
20.959	0.267018	0.278106	0.317373
21.9046	0.2709	0.280772	0.317744
22.8501	0.277689	0.280381	0.326208
23.7957	0.276913	0.280983	0.329995
24.7413	0.284565	0.288608	0.335082
25.6868	0.285392	0.287293	0.333826
26.6324	0.283074	0.28858	0.332508
27.578	0.290444	0.290065	0.338897
28.5235	0.280696	0.288457	0.323431
29.4691	0.29066	0.29817	0.337779
30.4146	0.296341	0.302055	0.342749
31.3602	0.290943	0.292062	0.337049
32.3058	0.294989	0.294899	0.341741
33.2513	0.302252	0.304234	0.351586
34.1969	0.300393	0.302738	0.347744
35.1424	0.298105	0.306908	0.340151
36.088	0.305366	0.308162	0.34852
37.0336	0.301936	0.311286	0.345893
37.9791	0.310469	0.308883	0.361855
38.9247	0.312092	0.313998	0.355128
39.8703	0.315477	0.310921	0.365909
40.8158	0.313571	0.316414	0.360502
41.7614	0.312451	0.319125	0.36672
42.7069	0.318837	0.319997	0.365659
43.6525	0.323422	0.318696	0.372951
44.5981	0.325918	0.324706	0.369176
45.5436	0.326599	0.32519	0.372548
46.4892	0.32935	0.326137	0.373368
47.4348	0.329872	0.323448	0.377891
48.3803	0.327574	0.329324	0.371132
49.3259	0.334884	0.326676	0.387621
50.2714	0.337295	0.332399	0.385341
51.217	0.33648	0.332128	0.386171
52.1626	0.347924	0.34096	0.394858
53.1081	0.346604	0.339681	0.3916
54.0537	0.349224	0.341344	0.392433
54.9992	0.342197	0.337011	0.387852
55.9448	0.355145	0.338453	0.406642
56.8904	0.347504	0.339535	0.393916
57.8359	0.353465	0.343713	0.395231
58.7815	0.349417	0.342414	0.398159
59.727	0.3601	0.348562	0.402482
60.6726	0.359612	0.346953	0.406529
61.6182	0.36738	0.357382	0.409251
62.5637	0.363391	0.353097	0.41125
63.5093	0.373282	0.360679	0.419385
64.4549	0.358353	0.344614	0.403754
65.4004	0.362362	0.354271	0.410555
66.346	0.369159	0.355706	0.414219
67.2916	0.369751	0.358388	0.414124
68.2371	0.376741	0.360514	0.424754
69.1827	0.369038	0.36139	0.413128
70.1282	0.377366	0.363045	0.425047
71.0738	0.382416	0.372992	0.432419
72.0194	0.385205	0.367549	0.429718
72.9649	0.376764	0.366134	0.425822
73.9105	0.382106	0.365442	0.426154
74.856	0.376767	0.369106	0.417654
75.8016	0.37381	0.365968	0.422114
76.7472	0.386806	0.371817	0.430221
77.6927	0.384063	0.375563	0.432459
78.6383	0.389918	0.378572	0.434945
79.5838	0.389176	0.373477	0.438623
80.5294	0.386693	0.37508	0.430693
81.475	0.387803	0.381232	0.433688
82.4205	0.400783	0.376322	0.44671
83.3661	0.397404	0.385595	0.442108
84.3117	0.409241	0.392452	0.454423
85.2572	0.399455	0.380664	0.448701
86.2028	0.392545	0.377448	0.441055
87.1483	0.405178	0.380257	0.449285
88.0939	0.40812	0.38092	0.455156
89.0395	0.407365	0.392746	0.449324
89.985	0.415177	0.391017	0.463899
90.9306	0.410325	0.392671	0.45408
91.8761	0.410635	0.390916	0.456532
92.8217	0.408885	0.390455	0.457708
93.7673	0.415647	0.401739	0.461359
94.7128	0.41185	0.391173	0.455658
95.6584	0.414519	0.397578	0.456185
96.604	0.415789	0.397307	0.460135
97.5495	0.426583	0.401302	0.464254
98.4951	0.421025	0.398693	0.464456
99.4406	0.414173	0.389167	0.458623
100.386	0.417423	0.400731	0.456195

## Sheet: Fig 6
Data for Fig.6a									Data for Fig.6b								Data for Fig.6c
	OsNCED4				one-way ANOVA with Tukey’s multiple comparison tests
	CK RIP	DRG9 Nip RIP	DRG9 MH63 RIP		Tukey's multiple comparisons test	Summary	Adjusted P Value
rep1	0.987453	36.9355	1.38727		CK RIP vs. DRG9 Nip RIP	***	0.0009
rep2	0.385794	24.2142	4.7257		CK RIP vs. DRG9 MH63 RIP	ns	0.8709
rep3	1.62649	22.737	2.62599		DRG9 Nip RIP vs. DRG9 MH63 RIP	**	0.0014
	LOC_Os11g44810				one-way ANOVA with Tukey’s multiple comparison tests
	CK RIP	DRG9 Nip RIP	DRG9 MH63 RIP		Tukey's multiple comparisons test	Summary	Adjusted P Value
rep1	0.424177	0.789433	0.665651		CK RIP vs. DRG9 Nip RIP	ns	0.292
rep2	1.39338	0.412861	0.721653		CK RIP vs. DRG9 MH63 RIP	ns	0.4285
rep3	1.18241	0.497569	0.570464		DRG9 Nip RIP vs. DRG9 MH63 RIP	ns	0.9422
Data for Fig.6e
drg9-29	Nip COM	MH63 COM	N186S COM	F267G COM	one-way ANOVA with Tukey’s multiple comparison tests
0.742865	0.59522	0.967274	0.764601	0.968749	Tukey's multiple comparisons test	Summary	Adjusted P Value
0.790313	0.725885	0.618213	0.803736	0.798556	drg9-29 vs. Nip COM	ns	0.3837
0.808622	0.738105	0.759369	0.741988	0.790743	drg9-29 vs. MH63 COM	ns	0.9948
0.712934	0.485207	0.800149	0.747962	0.745818	drg9-29 vs. N186S COM	ns	0.8971
0.950825	0.824846	0.725584	0.63805	0.64152	drg9-29 vs. F267G COM	ns	0.9998
					Nip COM vs. MH63 COM	ns	0.6083
					Nip COM vs. N186S COM	ns	0.8771
					Nip COM vs. F267G COM	ns	0.4796
					MH63 COM vs. N186S COM	ns	0.9862
					MH63 COM vs. F267G COM	ns	0.9995
					N186S COM vs. F267G COM	ns	0.9501
Data for Fig.6f
drg9-29	Nip COM	MH63 COM	N186S COM	F267G COM	one-way ANOVA with Tukey’s multiple comparison tests
0.100934	0.207771	0.007914	0.260709	0.037333	Tukey's multiple comparisons test	Summary	Adjusted P Value
0.025566	0.458308	0.111605	0.2219	0.007076	drg9-29 vs. NIP COM	***	0.0001
0.025452	0.277831	0.103772	0.236279	0.067735	drg9-29 vs. MH63 COM	ns	0.92
0.042154	0.204691	0.117004	0.167702	0.096693	drg9-29 vs. N186S COM	**	0.0058
0.050844	0.207503	0.065496	0.135646	0.093447	drg9-29 vs. F267G COM	ns	0.9982
					NIP COM vs. MH63 COM	***	0.0008
					NIP COM vs. N186S COM	ns	0.4498
					NIP COM vs. F267G COM	***	0.0002
					MH63 COM vs. N186S COM	*	0.0354
					MH63 COM vs. F267G COM	ns	0.9831
					N186S COM vs. F267G COM	*	0.0112

## Sheet: Fig 7
Data for Fig.7e						Data for Fig.7f
	Normal		Drought				Normal		Drought
	HHZ	NIL	HHZ	NIL			HHZ	NIL	HHZ	NIL
seed setting rate (%)	75.18	78.37	27.51	38.39		grain yield per plant	25.79	18.53	5.12	17.05
	80.28	80.73	29.22	37.87			30.36	16.64	7.86	5.84
	75.59	73.49	13.58	22.93			10.88	36.88	2.31	8.6
	81.53	77.71	19.17	20.43			19.66	19.05	3.48	3.64
	75.89	72.13	23.13	52.84			19.74	26.37	2.51	1.38
	83.4	75.56	26.54	33.08			24.1	30.83	4.59	5.29
	78.29	81.59	22.22	28.03			19.77	16.65	3.05	5.68
	83.37	85.04	26.72	26.7			25.5	32.68	2.85	5.22
	80.31	76.73	20.4	40.27			20.32	16.87	2.49	10.68
	71.83	79.74	38.44	46.44			32.56	29.8	5.39	10.41
	78.43	79.63	33.98	49.66			32.18	22.67	7.83	13.54
	86.21	74.63	54.31	33.24			21.27	28.03	14.54	6.15
	83.76	76.84	36.18	29.66			38.87	19.18	6.56	5.13
	74.03	83.57	35.18	63.37			19.8	28.35	2.86	12.16
	85.47	76.41	45.59	57.95			25.5	19.82	3.97	9.49
	75.34	74.82	28.44	63.33			14.57	26.67	3.89	8.1
	73.8	80.93	60.19	70.91			39.16	34.87	5.82	9.65
	83.06	83.11	56.39	24.6			21.82	36.55	9.2	8.48
	75.41	75.59	23.78	34.33			21.68	29.18	12.1	11.09
	78.19	82.75	38.22	54.42			10.22	31.93	13.17	8.69
	86.77	75.71	43.39	68.98			21.83	38.6	6.89	19.19
	87.66	80.58	35.69	74.12			34.7	31.24	8.16	9
	79.84	82.49	41.46	58.91			15.06	27.25	3.78	10.17
	81.37	80.74	50.44	59.88			23.81	29.37	9.2	14.94
	79.48	75.04	45.64	67.62			24.02	10.49	6.29	10.06
	80.2	81.66	26.5	25.14			23.77	14.15	6.19	2.35
	78.37	72.76	31.79	57.06			20.98	21.48	1.25	16.85
	82.23	81.87	60.12	57.11			29.75	19.64	17.93	16.38
	74.88	78.31	55.87	62.71			20.09	14.98	8.79	16.67
	83.22	72.34					14.41	18.58

## Sheet: Supplementary Fig 1
Data for Supplementary Fig 1b
	Normal	Drought
ORF1	1	0.96
ORF2	1	0.97
ORF3	1	0
ORF4	1	18.26
ORF5	1	1.39
ORF6	1	5.04
ORF7	1	1.24
ORF8	1	1.8
ORF9	1	0
ORF10	1	4.1
ORF11	1	1.73
ORF12	1	0.83
ORF13	1	1.35
ORF14	1	1.4
ORF15	1	0.98
ORF16	1	1.58
ORF17	1	1.44
ORF18	1	2.57
ORF19	1	0.09
ORF20	1	0
ORF21	1	0.79
ORF22	1	0.92
ORF23	1	103.5
ORF24	1	0
Data for Supplementary Fig 1d
	orf4-28	ZH11	orf4-31	ZH11		orf6-35	ZH11		orf16-1	ZH11	orf16-2	ZH11		orf19-2	ZH11	orf19-3	ZH11		orf22-3	ZH11	orf22-10	ZH11
survival rate (%)	41.6667	58.3333	33.3333	41.6667		41.6667	41.6667		25	25	50	33.3333		41.6667	41.6667	25	33.3333		25	16.6667	16.6667	25
	33.3333	50	33.3333	50		58.3333	50		33.3333	41.6667	41.6667	50		50	41.6667	50	41.6667		33.3333	33.3333	41.6667	41.6667
	25	33.3333	50	50		33.3333	50		41.6667	41.6667	50	58.3333		33.3333	33.3333	25	25		25	41.6667	25	25
Data for Supplementary Fig 1f
seedling stage leaf	tillering stage leaf	flag leaf	stem	spike	anther
1.07129	8.71221	0.660146	0.463387	0.028413	3.64977
0.935694	8.48592	0.662828	0.590446	0.02854	4.70517
0.993002	8.78713	0.653042	0.42785		3.56413
Data for Supplementary Fig 1g
Normal	Drought 12h	Drought 24h	Drought 48h
0.978066	1.34645	3.26407	5.41251
0.98817	1.33286	3.2771	5.21228
1.03376	1.35892	3.25985	5.44613

## Sheet: Supplementary Fig 2
Data for Supplementary Fig 2b
	KY131	OE-19	OE-48	OE-52
	1.00284	1264.56	1571.33	2347.25
	1.00729	1236.79	1559.24	2324.41
	0.989877	1354.32	1529.67	2217.6
Data for Supplementary Fig 2c
	ZH11	drg9-26	drg9-29	drg9-33		one-way ANOVA with Tukey’s multiple comparison tests
seed setting rate (%)	81.1	72.49	90.37	76.6		Tukey's multiple comparisons test	Summary	Adjusted P Value
	80.64	82.21	86.34	89.19		ZH11 vs. drg9-26	ns	0.4449
	77.67	79.55	87.02	84.02		ZH11 vs. drg9-29	ns	0.811
	77.56	81.57	88.16	87.13		ZH11 vs. drg9-33	ns	0.9982
	85.37	73.09	84.11	84.33		drg9-26 vs. drg9-29	ns	0.1089
	83.07	79.82	80.88	85.85		drg9-26 vs. drg9-33	ns	0.3476
	87.37	75.05	88.12	76.79		drg9-29 vs. drg9-33	ns	0.8851
	88.47	72.98	73.01	76.45
	79.89	74.09		79.2
	84.2	84.1		89.77
		93.07
		81.68
Data for Supplementary Fig 2d
	ZH11	drg9-26	drg9-29	drg9-33		one-way ANOVA with Tukey’s multiple comparison tests
grain yield per plant	27.06	19	20.72	17.96		Tukey's multiple comparisons test	Summary	Adjusted P Value
	19.01	20.16	20	22.82		ZH11 vs. drg9-26	ns	0.999
	21.13	20.33	16.77	18.2		ZH11 vs. drg9-29	ns	0.0917
	15.79	22.98	19.81	19.86		ZH11 vs. drg9-33	ns	0.311
	16.46	20.5	15.95	18.72		drg9-26 vs. drg9-29	ns	0.0994
	24.22	24.33	17.25	19.88		drg9-26 vs. drg9-33	ns	0.3427
	20	21.1	15.31	16.05		drg9-29 vs. drg9-33	ns	0.8707
	20.18	20.38	18.76	17.63
	19.46	19.57		18.28
	24.28	19.42		19.79
		19.87
		19.76
Data for Supplementary Fig 2e
	KY131	OE-19	OE-48	OE-52		one-way ANOVA with Tukey’s multiple comparison tests
seed setting rate (%)	87.06	88.49	86.55	80.1		Tukey's multiple comparisons test	Summary	Adjusted P Value
	89.59	92.9	85.58	81.59		KY131 vs. OE-19	ns	0.9513
	80.25	91.92	90.32	87.71		KY131 vs. OE-48	ns	0.8916
	82.34	83.71	83.21	81.91		KY131 vs. OE-52	ns	0.4179
	91.26	88.44	87.47	89.66		OE-19 vs. OE-48	ns	0.9984
	89.17	87.52	94.95	87.2		OE-19 vs. OE-52	ns	0.1926
	87.76	90.7	90.28	85.87		OE-48 vs. OE-52	ns	0.1259
	93.07	84.35	91.99	87.99
	90.65	92.29	93.91	80.8
	88.91		87.82	91.02
Data for Supplementary Fig 2f
	KY131	OE-19	OE-48	OE-52		one-way ANOVA with Tukey’s multiple comparison tests
grain yield per plant	11.9846	12.36	10.59	11.97		Tukey's multiple comparisons test	Summary	Adjusted P Value
	10.7077	11.39	10.11	10.07		KY131 vs. OE-19	ns	0.4108
	13.0692	11.47	13.26	10.34		KY131 vs. OE-48	ns	0.9585
	13.0769	11.63	12.28	12.75		KY131 vs. OE-52	ns	0.7698
	11.2462	10.81	11.29	12.03		OE-19 vs. OE-48	ns	0.7044
	11.4615	12.05	12.07	10.48		OE-19 vs. OE-52	ns	0.923
	14.1308	8.67	10.61	10.68		OE-48 vs. OE-52	ns	0.9662
	10.8385	10.29	10.34	11.88
	11.8308	10.22	11.12	10.64
	10.0385		14.07	12.44

## Sheet: Supplementary Fig 3
Data for Supplementary Fig 3b
	COM-9	drg9	COM-10	drg9
survival rate (%)	50	0	66.6667	8.33333
	58.3333	8.33333	75	16.6667
	58.3333	16.6667	58.3333	8.33333

[truncated: 7 more sheets: Supplementary Fig 4, Supplementary Fig 6, Supplementary Fig 7, Supplementary Fig 8, Supplementary Fig 9, Supplementary Fig 10, Supplementary Fig 12]
